# Supplementary material for: Prenatal-Onset Recessive Titinopathies: Clinical Spectrum, Genotype–Phenotype Correlations, and Outcomes
Source: Diagnostics (Basel). 2026 Jun 3;16(11):1723. doi: 10.3390/diagnostics16111723 (PMC13257078; doi:10.3390/diagnostics16111723)
Supplement: Supplementary file 1 [file diagnostics-16-01723-s001.zip]

Archive with 2 entries (2 files):
- Sup_Figures_Prenatal TTN_diagnostics_20260520.pptx
- Sup_Tables_Prenatal TTN_20260520.xlsx
