# Supplementary material for: Prenatal-Onset Recessive Titinopathies: Clinical Spectrum, Genotype–Phenotype Correlations, and Outcomes
Source: Diagnostics (Basel). 2026 Jun 3;16(11):1723. doi: 10.3390/diagnostics16111723 (PMC13257078; doi:10.3390/diagnostics16111723)
Supplement: Supplementary file 1 [file diagnostics-16-01723-s001.zip › Sup_Tables_Prenatal TTN_20260520.xlsx]

## Sheet: Table S1
Publication Information								Allele 1														Exon Rank in Transcript							Allele 2														Exon Rank in Transcript
No.	PMID	Title	First Author	Journal/Book	Publication Year	Case no.	Sex	NM_001267550.1:Nucleotide	ClinVar	ClinVar_submitter	Location(hg19)	REF_ALLELE	Alt_ALLELE	HGVSc	HGVSp	Consequence	Band	PSI%	Exon	Region	Unit	Meta	N2BA	N2B	N2A	Nvx1	Nvx2	Nvx3	NM_001267550.2:Nucleotide	ClinVar	ClinVar_submitter	Location(hg19)	REF_ALLELE	Alt_ALLELE	HGVSc	HGVSp	Consequence	Band	PSI%	Exon	Region	Unit	Meta	N2BA	N2B	N2A	Nvx1	Nvx2	Nvx3
1	32778822	Genotype-phenotype correlations in recessive titinopathies	Savarese M	Genet Med	2020	18	M	c.100312_100315del	-	-	2:179401158-179401162	AAAT	AAAT/-	ENST00000589042.1:c.100312_100315del	ENSP00000467141.1:p.Lys33438GlyfsTer4	frameshift_variant	A	100	358	R9	U55	357	307	185	306	186	186	-	c.37040-1G>A	-	-	2:179526950-179526950	G	G/A	ENST00000589042.1:c.37040-1G>A	-	splice_acceptor_variant	Meta-only	1	179	R6	U27	178	-	-	-	-	-	-
2	32778822	Genotype-phenotype correlations in recessive titinopathies	Savarese M	Genet Med	2020	19	M	c.79684C>T	Pathogenic/Likely pathogenic	P:4 LP:4	2:179431175-179431175	C	C/T	ENST00000589042.1:c.79684C>T	ENSP00000467141.1:p.Arg26562Ter	stop_gained	A	100	327	R8	U49	326	276	154	275	155	155	-	c.37261A>T	-	-	2:179526510-179526510	A	A/T	ENST00000589042.1:c.37261A>T	ENSP00000467141.1:p.Lys12421Ter	stop_gained	Meta-only	2	181	R6	U28	180	-	-	-	-	-	-
3	32778822	Genotype-phenotype correlations in recessive titinopathies	Savarese M	Genet Med	2020	20	M	c.103518del	Likely pathogenic	LP:1	2:179397823-179397824	T	T/-	ENST00000589042.1:c.103518del	ENSP00000467141.1:p.Ala34507LeufsTer8	frameshift_variant	M	100	359	R10	U55	358	308	186	307	187	187	-	c.38424del	Conflicting classifications of pathogenicity	P:1 US:2	2:179518778-179518779	C	C/-	ENST00000589042.1:c.38424del	ENSP00000467141.1:p.Lys12809ArgfsTer138	frameshift_variant	Meta-only	5	195	R6	U30	194	-	-	-	-	-	-
4	29691892	Congenital Titinopathy: Comprehensive characterization and pathogenic insights	Oates EC	Ann Neurol	2018	F20 S1	NR	c.35794G>T	Conflicting classifications of pathogenicity	P:4 LP:2 US:1	2:179531966-179531966	G	G/T	ENST00000589042.1:c.35794G>T	ENSP00000467141.1:p.Glu11932Ter	stop_gained	Meta-only	1	163	R6	U25	162	-	-	-	-	-	-	c.7639delA	Pathogenic	P:1	2:179638051-179638052	A	A/-	ENST00000589042.1:c.7639del	ENSP00000467141.1:p.Thr2547LeufsTer43	frameshift_variant	I	100	33	R4	U5	33	33	32	33	32	32	33
5	29691892	Congenital Titinopathy: Comprehensive characterization and pathogenic insights	Oates EC	Ann Neurol	2018	F20 S2	NR	c.35794G>T	Conflicting classifications of pathogenicity	P:4 LP:2 US:1	2:179531966-179531966	G	G/T	ENST00000589042.1:c.35794G>T	ENSP00000467141.1:p.Glu11932Ter	stop_gained	Meta-only	1	163	R6	U25	162	-	-	-	-	-	-	c.7639delA	Pathogenic	P:1	2:179638051-179638052	A	A/-	ENST00000589042.1:c.7639del	ENSP00000467141.1:p.Thr2547LeufsTer43	frameshift_variant	I	100	33	R4	U5	33	33	32	33	32	32	33
6	29691892	Congenital Titinopathy: Comprehensive characterization and pathogenic insights	Oates EC	Ann Neurol	2018	F21	NR	c.80850C>G	Likely pathogenic	LP:4	2:179430009-179430009	C	C/G	ENST00000589042.1:c.80850C>G	ENSP00000467141.1:p.Tyr26950Ter	stop_gained	A	100	327	R8	U49	326	276	154	275	155	155	-	c.35794G>T	Conflicting classifications of pathogenicity	P:4 LP:2 US:1	2:179531966-179531966	G	G/T	ENST00000589042.1:c.35794G>T	ENSP00000467141.1:p.Glu11932Ter	stop_gained	Meta-only	1	163	R6	U25	162	-	-	-	-	-	-
7	29691892	Congenital Titinopathy: Comprehensive characterization and pathogenic insights	Oates EC	Ann Neurol	2018	F22	NR	c.78985delA	-	-	2:179431873-179431874	A	A/-	ENST00000589042.1:c.78985del	ENSP00000467141.1:p.Thr26329ProfsTer14	frameshift_variant	A	100	327	R8	U48	326	276	154	275	155	155	-	c.36449-2A>G	not provided	O:1	2:179528439-179528439	A	A/G	ENST00000589042.1:c.36449-2A>G	-	splice_acceptor_variant	Meta-only	1	172	R6	U26	171	-	-	-	-	-	-
8	29691892	Congenital Titinopathy: Comprehensive characterization and pathogenic insights	Oates EC	Ann Neurol	2018	F23	NR	c.35794G>T	Conflicting classifications of pathogenicity	P:4 LP:2 US:1	2:179531966-179531966	G	G/T	ENST00000589042.1:c.35794G>T	ENSP00000467141.1:p.Glu11932Ter	stop_gained	Meta-only	1	163	R6	U25	162	-	-	-	-	-	-	c.22973C>A	Pathogenic	P:1	2:179585773-179585773	C	C/A	ENST00000589042.1:c.22973C>A	ENSP00000467141.1:p.Ser7658Ter	stop_gained	I	41	80	R5	U13	79	77	-	76	-	-	-
9	29691892	Congenital Titinopathy: Comprehensive characterization and pathogenic insights	Oates EC	Ann Neurol	2018	F24	NR	c.35794G>T	Conflicting classifications of pathogenicity	P:4 LP:2 US:1	2:179531966-179531966	G	G/T	ENST00000589042.1:c.35794G>T	ENSP00000467141.1:p.Glu11932Ter	stop_gained	Meta-only	1	163	R6	U25	162	-	-	-	-	-	-	c.10303+2T>C	Conflicting classifications of pathogenicity	P:1 LP:4 US:4	2:179623709-179623709	T	T/C	ENST00000589042.1:c.10303+2T>C	-	splice_donor_variant	I	100	44	R4	U7	44	44	43	44	43	43	44
10	29691892	Congenital Titinopathy: Comprehensive characterization and pathogenic insights	Oates EC	Ann Neurol	2018	F25	NR	c.98506C>T	Pathogenic/Likely pathogenic	P:3 LP:3	2:179404286-179404286	C	C/T	ENST00000589042.1:c.98506C>T	ENSP00000467141.1:p.Arg32836Ter	stop_gained	A	100	353	R9	U53	352	302	180	301	181	181	-	c.35794G>T	Conflicting classifications of pathogenicity	P:4 LP:2 US:1	2:179531966-179531966	G	G/T	ENST00000589042.1:c.35794G>T	ENSP00000467141.1:p.Glu11932Ter	stop_gained	Meta-only	1	163	R6	U25	162	-	-	-	-	-	-
11	29691892	Congenital Titinopathy: Comprehensive characterization and pathogenic insights	Oates EC	Ann Neurol	2018	F26 S1	NR	c.46305-1G>A	-	-	2:179484840-179484840	G	G/A	ENST00000589042.1:c.46305-1G>A	-	splice_acceptor_variant	I	100	250	R7	U38	249	199	77	198	78	78	-	c.38919delC	Uncertain significance	US:2	2:179517614-179517615	C	C/-	ENST00000589042.1:c.38919del	ENSP00000467141.1:p.Leu12974TrpfsTer104	frameshift_variant	Meta-only	0	201	R6	U31	200	-	-	-	-	-	-
12	29691892	Congenital Titinopathy: Comprehensive characterization and pathogenic insights	Oates EC	Ann Neurol	2018	F26 S2	NR	c.46305-1G>A	-	-	2:179484840-179484840	G	G/A	ENST00000589042.1:c.46305-1G>A	-	splice_acceptor_variant	I	100	250	R7	U38	249	199	77	198	78	78	-	c.38919delC	Uncertain significance	US:2	2:179517614-179517615	C	C/-	ENST00000589042.1:c.38919del	ENSP00000467141.1:p.Leu12974TrpfsTer104	frameshift_variant	Meta-only	0	201	R6	U31	200	-	-	-	-	-	-
13	29691892	Congenital Titinopathy: Comprehensive characterization and pathogenic insights	Oates EC	Ann Neurol	2018	F31	NR	c.35794G>T	Conflicting classifications of pathogenicity	P:4 LP:2 US:1	2:179531966-179531966	G	G/T	ENST00000589042.1:c.35794G>T	ENSP00000467141.1:p.Glu11932Ter	stop_gained	Meta-only	1	163	R6	U25	162	-	-	-	-	-	-	c.28227_28228insA	-	-	2:179575596-179575596	-	-/A	ENST00000589042.1:c.28227_28228insA	ENSP00000467141.1:p.Val9410SerfsTer6	frameshift_variant	I	66	99	R5	U15	98	96	-	95	-	-	-
14	39853809	Congenital Titinopathy: Comprehensive Characterization of the Most Severe End of the Disease Spectrum	Coppens S	Ann Neurol	2025	NL1.II.2	M	c.33396del	-	-	2:179545002-179545003	A	A/-	ENST00000589042.1:c.33396del	ENSP00000467141.1:p.Glu11133LysfsTer2	frameshift_variant	I	1	140	R5	U21	139	137	-	136	-	-	-	c.33396del	-	-	2:179545002-179545003	A	A/-	ENST00000589042.1:c.33396del	ENSP00000467141.1:p.Glu11133LysfsTer2	frameshift_variant	I	1	140	R5	U21	139	137	-	136	-	-	-
15	39853809	Congenital Titinopathy: Comprehensive Characterization of the Most Severe End of the Disease Spectrum	Coppens S	Ann Neurol	2025	NL1.II.3	M	c.33396del	-	-	2:179545002-179545003	A	A/-	ENST00000589042.1:c.33396del	ENSP00000467141.1:p.Glu11133LysfsTer2	frameshift_variant	I	1	140	R5	U21	139	137	-	136	-	-	-	c.33396del	-	-	2:179545002-179545003	A	A/-	ENST00000589042.1:c.33396del	ENSP00000467141.1:p.Glu11133LysfsTer2	frameshift_variant	I	1	140	R5	U21	139	137	-	136	-	-	-
16	39853809	Congenital Titinopathy: Comprehensive Characterization of the Most Severe End of the Disease Spectrum	Coppens S	Ann Neurol	2025	NL2.II.1	F	c.32869G>T	-	-	2:179547956-179547956	G	G/T	ENST00000589042.1:c.32869G>T	ENSP00000467141.1:p.Glu10957Ter	stop_gained	I	26	135	R5	U20	134	132	-	131	-	-	-	c.18406C>T	Likely pathogenic	LP:1	2:179594574-179594574	C	C/T	ENST00000589042.1:c.18406C>T	ENSP00000467141.1:p.Arg6136Ter	stop_gained	I	7	64	R5	U10	63	61	-	60	-	-	-
17	39853809	Congenital Titinopathy: Comprehensive Characterization of the Most Severe End of the Disease Spectrum	Coppens S	Ann Neurol	2025	NL2.II.3	NR	c.32869G>T	-	-	2:179547956-179547956	G	G/T	ENST00000589042.1:c.32869G>T	ENSP00000467141.1:p.Glu10957Ter	stop_gained	I	26	135	R5	U20	134	132	-	131	-	-	-	c.18406C>T	Likely pathogenic	LP:1	2:179594574-179594574	C	C/T	ENST00000589042.1:c.18406C>T	ENSP00000467141.1:p.Arg6136Ter	stop_gained	I	7	64	R5	U10	63	61	-	60	-	-	-
18	39853809	Congenital Titinopathy: Comprehensive Characterization of the Most Severe End of the Disease Spectrum	Coppens S	Ann Neurol	2025	UK3.II.1	M	c.97772delinsAA	-	-	2:179406031-179406032	C	C/AA	ENST00000589042.1:c.97772delinsAA	ENSP00000467141.1:p.Pro32591GlnfsTer21	frameshift_variant	A	100	351	R9	U53	350	300	178	299	179	179	-	c.37154del	-	-	2:179526721-179526722	A	A/-	ENST00000589042.1:c.37154del	ENSP00000467141.1:p.Lys12385ArgfsTer562	frameshift_variant	Meta-only	5	180	R6	U28	179	-	-	-	-	-	-
19	39853809	Congenital Titinopathy: Comprehensive Characterization of the Most Severe End of the Disease Spectrum	Coppens S	Ann Neurol	2025	UK4.II.5	F	c.37906A>T	Pathogenic	P:1	2:179522462-179522462	A	A/T	ENST00000589042.1:c.37906A>T	ENSP00000467141.1:p.Lys12636Ter	stop_gained	Meta-only	7	189	R6	U29	188	-	-	-	-	-	-	c.51739+1G>C	Conflicting classifications of pathogenicity	P:1 LP:4 US:1	2:179474410-179474410	G	G/C	ENST00000589042.1:c.51739+1G>C	-	splice_donor_variant	A	100	273	R8	U41	272	222	100	221	101	101	-
20	39853809	Congenital Titinopathy: Comprehensive Characterization of the Most Severe End of the Disease Spectrum	Coppens S	Ann Neurol	2025	UK1.II.1	M	c.88009+1G>A	Pathogenic	P:1	2:179421979-179421979	G	G/A	ENST00000589042.1:c.88009+1G>A	-	splice_donor_variant	A	100	330	R9	U50	329	279	157	278	158	158	-	c.27886+1G>T	Likely pathogenic	LP:1	2:179576670-179576670	G	G/T	ENST00000589042.1:c.27886+1G>T	-	splice_donor_variant	I	61	97	R5	U15	96	94	-	93	-	-	-
21	39853809	Congenital Titinopathy: Comprehensive Characterization of the Most Severe End of the Disease Spectrum	Coppens S	Ann Neurol	2025	AUS1.II.3	M	c.66769+4_66769+7del	Uncertain significance	US:2	2:179446218-179446222	AGTA	AGTA/-	ENST00000589042.1:c.66769+4_66769+7del	-	splice_donor_5th_base_variant,intron_variant	A	100	317	R8	U48	316	266	144	265	145	145	-	c.22789_22790delAT	Conflicting classifications of pathogenicity	LP:2 US:1	2:179586599-179586601	AT	AT/-	ENST00000589042.1:c.22789_22790del	ENSP00000467141.1:p.Met7597ValfsTer15	frameshift_variant	I	35	79	R5	U12	78	76	-	75	-	-	-
22	39853809	Congenital Titinopathy: Comprehensive Characterization of the Most Severe End of the Disease Spectrum	Coppens S	Ann Neurol	2025	BEL1.II.2	M	c.104509_104510del	Pathogenic	P:1	2:179396831-179396833	CT	CT/-	ENST00000589042.1:c.104509_104510del	ENSP00000467141.1:p.Leu34837GlufsTer12	frameshift_variant	M	100	359	R10	U55	358	308	186	307	187	187	-	c.104509_104510del	Pathogenic	P:1	2:179396831-179396833	CT	CT/-	ENST00000589042.1:c.104509_104510del	ENSP00000467141.1:p.Leu34837GlufsTer12	frameshift_variant	M	100	359	R10	U55	358	308	186	307	187	187	-
23	39853809	Congenital Titinopathy: Comprehensive Characterization of the Most Severe End of the Disease Spectrum	Coppens S	Ann Neurol	2025	MAL1.II.4	M	c.40091dupA	Pathogenic	P:1	2:179512158-179512158	-	-/A	ENST00000589042.1:c.40091dup	ENSP00000467141.1:p.Glu13365GlyfsTer16	frameshift_variant	Meta-only	2	215	R6	U33	214	-	-	-	-	-	-	c.40091dupA	Pathogenic	P:1	2:179512158-179512158	-	-/A	ENST00000589042.1:c.40091dup	ENSP00000467141.1:p.Glu13365GlyfsTer16	frameshift_variant	Meta-only	2	215	R6	U33	214	-	-	-	-	-	-
24	39853809	Congenital Titinopathy: Comprehensive Characterization of the Most Severe End of the Disease Spectrum	Coppens S	Ann Neurol	2025	UK2.II.5	M	c.104714_104715delinsG	not provided	O:1	2:179396626-179396628	TT	TT/G	ENST00000589042.1:c.104714_104715delinsG	ENSP00000467141.1:p.Phe34905TrpfsTer10	frameshift_variant	M	100	359	R10	U55	358	308	186	307	187	187	-	c.56330_56334del	Likely pathogenic	LP:1 O:1	2:179464293-179464298	TGAGA	TGAGA/-	ENST00000589042.1:c.56330_56334del	ENSP00000467141.1:p.Met18777ThrfsTer17	frameshift_variant	A	100	290	R8	U44	289	239	117	238	118	118	-
25	39853809	Congenital Titinopathy: Comprehensive Characterization of the Most Severe End of the Disease Spectrum	Coppens S	Ann Neurol	2025	UK2.II.6	F	c.104714_104715delinsG	not provided	O:1	2:179396626-179396628	TT	TT/G	ENST00000589042.1:c.104714_104715delinsG	ENSP00000467141.1:p.Phe34905TrpfsTer10	frameshift_variant	M	100	359	R10	U55	358	308	186	307	187	187	-	c.56330_56334del	Likely pathogenic	LP:1 O:1	2:179464293-179464298	TGAGA	TGAGA/-	ENST00000589042.1:c.56330_56334del	ENSP00000467141.1:p.Met18777ThrfsTer17	frameshift_variant	A	100	290	R8	U44	289	239	117	238	118	118	-
26	39853809	Congenital Titinopathy: Comprehensive Characterization of the Most Severe End of the Disease Spectrum	Coppens S	Ann Neurol	2025	SRI1.II.3	F	c.29986C>T	-	-	2:179569111-179569111	C	C/T	ENST00000589042.1:c.29986C>T	ENSP00000467141.1:p.Gln9996Ter	stop_gained	I	73	107	R5	U16	106	104	-	103	-	-	-	c.29986C>T	-	-	2:179569111-179569111	C	C/T	ENST00000589042.1:c.29986C>T	ENSP00000467141.1:p.Gln9996Ter	stop_gained	I	73	107	R5	U16	106	104	-	103	-	-	-
27	39853809	Congenital Titinopathy: Comprehensive Characterization of the Most Severe End of the Disease Spectrum	Coppens S	Ann Neurol	2025	AUS2.II.3	M	c.37154del	-	-	2:179526721-179526722	A	A/-	ENST00000589042.1:c.37154del	ENSP00000467141.1:p.Lys12385ArgfsTer562	frameshift_variant	Meta-only	5	180	R6	U28	179	-	-	-	-	-	-	c.56329A>G	-	-	2:179464299-179464299	A	A/G	ENST00000589042.1:c.56329A>G	ENSP00000467141.1:p.Met18777Val	missense_variant	A	100	290	R8	U44	289	239	117	238	118	118	-
28	39853809	Congenital Titinopathy: Comprehensive Characterization of the Most Severe End of the Disease Spectrum	Coppens S	Ann Neurol	2025	UK4.II.6	M	c.37906A>T	Pathogenic	P:1	2:179522462-179522462	A	A/T	ENST00000589042.1:c.37906A>T	ENSP00000467141.1:p.Lys12636Ter	stop_gained	Meta-only	7	189	R6	U30	188	-	-	-	-	-	-	c.51739+1G>C	Conflicting classifications of pathogenicity	P:1 LP:4 US:1	2:179474410-179474410	G	G/C	ENST00000589042.1:c.51739+1G>C	-	splice_donor_variant	A	100	273	R8	U41	272	222	100	221	101	101	-
29	39684706	Congenital Titinopathies Linked to Mutations in TTN Metatranscript-Only Exons	Perrin A	Int J Mol Sci	2024	P2	NR	c.36285C>G	-	-	2:179528821-179528821	C	C/G	ENST00000589042.1:c.36285C>G	ENSP00000467141.1:p.His12095Gln	missense_variant	Meta-only	2	170	R6	U26	169	-	-	-	-	-	-	c.26452C>T	-	-	2:179579049-179579049	C	C/T	ENST00000589042.1:c.26452C>T	ENSP00000467141.1:p.Gln8818Ter	stop_gained	I	60	92	R5	U14	91	89	-	88	-	-	-
30	39684706	Congenital Titinopathies Linked to Mutations in TTN Metatranscript-Only Exons	Perrin A	Int J Mol Sci	2024	P3	M	c.37138G>T	Uncertain significance	US:1	2:179526738-179526738	G	G/T	ENST00000589042.1:c.37138G>T	ENSP00000467141.1:p.Glu12380Ter	stop_gained	Meta-only	5	180	R6	U28	179	-	-	-	-	-	-	c.77667_77685del	-	-	2:179433173-179433192	TAAACCTGATCCTCCAAAA	TAAACCTGATCCTCCAAAA/-	ENST00000589042.1:c.77667_77685del	ENSP00000467141.1:p.Asp25889GlufsTer58	frameshift_variant	A	100	327	R8	U49	326	276	154	275	155	155	-
31	39684706	Congenital Titinopathies Linked to Mutations in TTN Metatranscript-Only Exons	Perrin A	Int J Mol Sci	2024	P4	F	c.38737G>T	Pathogenic/Likely pathogenic	P:3 LP:2	2:179518019-179518019	G	G/T	ENST00000589042.1:c.38737G>T	ENSP00000467141.1:p.Glu12913Ter	stop_gained	Meta-only	3	199	R6	U31	198	-	-	-	-	-	-	c.87019_87022del	Likely pathogenic	LP:2	2:179423163-179423167	GAGA	GAGA/-	ENST00000589042.1:c.87019_87022del	ENSP00000467141.1:p.Glu29007IlefsTer16	frameshift_variant	A	100	328	R9	U50	327	277	155	276	156	156	-
32	39684706	Congenital Titinopathies Linked to Mutations in TTN Metatranscript-Only Exons	Perrin A	Int J Mol Sci	2024	P5	F	c.36044-2A>G	-	-	2:179529655-179529655	A	A/G	ENST00000589042.1:c.36044-2A>G	-	splice_acceptor_variant	Meta-only	2	167	R6	U26	166	-	-	-	-	-	-	c.49649-2A>G	-	-	2:179477801-179477801	A	A/G	ENST00000589042.1:c.49649-2A>G	-	splice_acceptor_variant	A	100	266	R8	U40	265	215	93	214	94	94	-
33	39684706	Congenital Titinopathies Linked to Mutations in TTN Metatranscript-Only Exons	Perrin A	Int J Mol Sci	2024	P6	NR	c.37543+1G>A	Uncertain significance	US:2	2:179523431-179523431	G	G/A	ENST00000589042.1:c.37543+1G>A	-	splice_donor_variant	Meta-only	22	184	R6	U28	183	-	-	-	-	-	-	c.39974-11T>G	Pathogenic/Likely pathogenic	P:6 LP:1	2:179514069-179514069	T	T/G	ENST00000589042.1:c.39974-11T>G	-	splice_polypyrimidine_tract_variant,intron_variant	Meta-only	2	214	R6	U32	213	-	-	-	-	-	-
34	39684706	Congenital Titinopathies Linked to Mutations in TTN Metatranscript-Only Exons	Perrin A	Int J Mol Sci	2024	P7	F	c.38421_38437delinsC	-	-	2:179518765-179518782	TCCCAAGGCACCAATCA	TCCCAAGGCACCAATCA/C	ENST00000589042.1:c.38421_38437delinsC	ENSP00000467141.1:p.Pro12808LysfsTer134	frameshift_variant	Meta-only	5	195	R6	U30	194	-	-	-	-	-	-	c.102364G>T	-	-	2:179398978-179398978	G	G/T	ENST00000589042.1:c.102364G>T	ENSP00000467141.1:p.Gly34122Ter	stop_gained	M	100	359	R10	U55	358	308	186	307	187	187	-
35	39684706	Congenital Titinopathies Linked to Mutations in TTN Metatranscript-Only Exons	Perrin A	Int J Mol Sci	2024	P8	NR	c.38421_38437delinsC	-	-	2:179518765-179518782	TCCCAAGGCACCAATCA	TCCCAAGGCACCAATCA/C	ENST00000589042.1:c.38421_38437delinsC	ENSP00000467141.1:p.Pro12808LysfsTer134	frameshift_variant	Meta-only	5	195	R6	U30	194	-	-	-	-	-	-	c.102364G>T	-	-	2:179398978-179398978	G	G/T	ENST00000589042.1:c.102364G>T	ENSP00000467141.1:p.Gly34122Ter	stop_gained	M	100	359	R10	U55	358	308	186	307	187	187	-
36	39198997	Inferring disease course from differential exon usage in the wide titinopathy spectrum	Di Feo MF	Ann Clin Transl Neurol	2024	P1	NR	c.14183dup	-	-	2:179602997-179602997	-	-/A	ENST00000589042.1:c.14183dup	ENSP00000467141.1:p.Asn4728LysfsTer8	frameshift_variant	I	100	50	R5	U8	49	47	46	46	47	47	-	c.35182_35188del	-	-	2:179536736-179536743	GCTGAAG	GCTGAAG/-	ENST00000589042.1:c.35182_35188del	ENSP00000467141.1:p.Ala11728LysfsTer50	frameshift_variant	I	2	156	R5	U24	155	151	-	150	-	-	-
37	39198997	Inferring disease course from differential exon usage in the wide titinopathy spectrum	Di Feo MF	Ann Clin Transl Neurol	2024	P2	NR	c.23386C>T	Conflicting classifications of pathogenicity	LP:1 US:2	2:179584983-179584983	C	C/T	ENST00000589042.1:c.23386C>T	ENSP00000467141.1:p.Arg7796Ter	stop_gained	I	46	82	R5	U13	81	79	-	78	-	-	-	c.34408del	-	-	2:179540692-179540693	A	A/-	ENST00000589042.1:c.34409del	ENSP00000467141.1:p.Lys11470ArgfsTer69	frameshift_variant	I	3	149	R5	U23	148	145	-	144	-	-	-
38	39198997	Inferring disease course from differential exon usage in the wide titinopathy spectrum	Di Feo MF	Ann Clin Transl Neurol	2024	P3	NR	c.85348A>T	-	-	2:179425511-179425511	A	A/T	ENST00000589042.1:c.85348A>T	ENSP00000467141.1:p.Lys28450Ter	stop_gained	A	100	327	R8	U49	326	276	154	275	155	155	-	c.36100_36101del	-	-	2:179529595-179529597	GA	GA/-	ENST00000589042.1:c.36100_36101del	ENSP00000467141.1:p.Glu12034ThrfsTer5	frameshift_variant	Meta-only	2	167	R6	U26	166	-	-	-	-	-	-
39	39198997	Inferring disease course from differential exon usage in the wide titinopathy spectrum	Di Feo MF	Ann Clin Transl Neurol	2024	P5	NR	c.96464del	Likely pathogenic	LP:1	2:179408235-179408236	T	T/-	ENST00000589042.1:c.96464del	ENSP00000467141.1:p.Val32155GlufsTer16	frameshift_variant	A	100	348	R9	U52	347	297	175	296	176	176	-	c.36040A>T	-	-	2:179530107-179530107	A	A/T	ENST00000589042.1:c.36040A>T	ENSP00000467141.1:p.Lys12014Ter	stop_gained	Meta-only	3	166	R6	U26	165	-	-	-	-	-	-
40	39198997	Inferring disease course from differential exon usage in the wide titinopathy spectrum	Di Feo MF	Ann Clin Transl Neurol	2024	P6	NR	c.33055del	-	-	2:179547462-179547463	G	G/-	ENST00000589042.1:c.33055del	ENSP00000467141.1:p.Glu11019SerfsTer21	frameshift_variant	I	76	136	R5	U21	135	133	-	132	-	-	-	c.38737G>T	Pathogenic/Likely pathogenic	P:3 LP:2	2:179518019-179518019	G	G/T	ENST00000589042.1:c.38737G>T	ENSP00000467141.1:p.Glu12913Ter	stop_gained	Meta-only	3	199	R6	U30	198	-	-	-	-	-	-
41	39198997	Inferring disease course from differential exon usage in the wide titinopathy spectrum	Di Feo MF	Ann Clin Transl Neurol	2024	P7	NR	c.67495C>T	Pathogenic/Likely pathogenic	P:9 LP:4	2:179444429-179444429	C	C/T	ENST00000589042.1:c.67495C>T	ENSP00000467141.1:p.Arg22499Ter	stop_gained	A	100	320	R8	U49	319	269	147	268	148	148	-	c.38737G>T	Pathogenic/Likely pathogenic	P:3 LP:2	2:179518019-179518019	G	G/T	ENST00000589042.1:c.38737G>T	ENSP00000467141.1:p.Glu12913Ter	stop_gained	Meta-only	3	199	R6	U30	198	-	-	-	-	-	-
42	39198997	Inferring disease course from differential exon usage in the wide titinopathy spectrum	Di Feo MF	Ann Clin Transl Neurol	2024	P8	NR	c.103531A>T	-	-	2:179397811-179397811	A	A/T	ENST00000589042.1:c.103531A>T	ENSP00000467141.1:p.Lys34511Ter	stop_gained	M	100	359	R10	U55	358	308	186	307	187	187	-	c.38661_38665del	Pathogenic	P:3	2:179518195-179518200	GAAAA	GAAAA/-	ENST00000589042.1:c.38661_38665del	ENSP00000467141.1:p.Lys12887AsnfsTer6	frameshift_variant	Meta-only	7	198	R6	U30	197	-	-	-	-	-	-
43	39198997	Inferring disease course from differential exon usage in the wide titinopathy spectrum	Di Feo MF	Ann Clin Transl Neurol	2024	P11	NR	c.65163T>A	-	-	2:179449115-179449115	T	T/A	ENST00000589042.1:c.65163T>A	ENSP00000467141.1:p.Cys21721Ter	stop_gained	A	100	312	R8	U47	311	261	139	260	140	140	-	c.32680del	-	-	2:179549098-179549099	C	C/-	ENST00000589042.1:c.32680del	ENSP00000467141.1:p.Val10895LeufsTer3	frameshift_variant	I	10	133	R5	U20	132	130	-	129	-	-	-
44	39198997	Inferring disease course from differential exon usage in the wide titinopathy spectrum	Di Feo MF	Ann Clin Transl Neurol	2024	P4	NR	c.40267G>T	-	-	2:179511242-179511242	G	G/T	ENST00000589042.1:c.40267G>T	ENSP00000467141.1:p.Glu13423Ter	stop_gained	Meta-only	1	217	R6	U33	216	-	-	-	-	-	-	c.40267G>T	-	-	2:179511242-179511242	G	G/T	ENST00000589042.1:c.40267G>T	ENSP00000467141.1:p.Glu13423Ter	stop_gained	Meta-only	1	217	R6	U33	216	-	-	-	-	-	-
45	36495114	Fetal akinesia deformation sequence syndrome associated with recessive TTN variants	Alkhunaizi E	Am J Med Genet A	2023	FamilyA II-4	M	c.38949delT	Uncertain significance	US:1	2:179517584-179517585	T	T/-	ENST00000589042.1:c.38949del	ENSP00000467141.1:p.Pro12984LeufsTer94	frameshift_variant	Meta-only	0	201	R6	U31	200	-	-	-	-	-	-	c.52601T>A	Likely pathogenic	LP:3	2:179473009-179473009	T	T/A	ENST00000589042.1:c.52601T>A	ENSP00000467141.1:p.Leu17534Ter	stop_gained	A	100	276	R8	U42	275	225	103	224	104	104	-
46	36495114	Fetal akinesia deformation sequence syndrome associated with recessive TTN variants	Alkhunaizi E	Am J Med Genet A	2023	FamilyA II-5	F	c.38949delT	Uncertain significance	US:1	2:179517584-179517585	T	T/-	ENST00000589042.1:c.38949del	ENSP00000467141.1:p.Pro12984LeufsTer94	frameshift_variant	Meta-only	0	201	R6	U31	200	-	-	-	-	-	-	c.52601T>A	Likely pathogenic	LP:3	2:179473009-179473009	T	T/A	ENST00000589042.1:c.52601T>A	ENSP00000467141.1:p.Leu17534Ter	stop_gained	A	100	276	R8	U42	275	225	103	224	104	104	-
47	36495114	Fetal akinesia deformation sequence syndrome associated with recessive TTN variants	Alkhunaizi E	Am J Med Genet A	2023	FamilyA II-6	F	c.38949delT	Uncertain significance	US:1	2:179517584-179517585	T	T/-	ENST00000589042.1:c.38949del	ENSP00000467141.1:p.Pro12984LeufsTer94	frameshift_variant	Meta-only	0	201	R6	U31	200	-	-	-	-	-	-	c.52601T>A	Likely pathogenic	LP:3	2:179473009-179473009	T	T/A	ENST00000589042.1:c.52601T>A	ENSP00000467141.1:p.Leu17534Ter	stop_gained	A	100	276	R8	U42	275	225	103	224	104	104	-
48	36495114	Fetal akinesia deformation sequence syndrome associated with recessive TTN variants	Alkhunaizi E	Am J Med Genet A	2023	FamilyB II-5	M	c.38442dupA	Conflicting classifications of pathogenicity	P:3 US:3	2:179518761-179518761	-	-/A	ENST00000589042.1:c.38442dup	ENSP00000467141.1:p.Pro12815ThrfsTer37	frameshift_variant	Meta-only	5	195	R6	U30	194	-	-	-	-	-	-	c.826C>T	Likely pathogenic	LP:2	2:179664302-179664302	C	C/T	ENST00000589042.1:c.826C>T	ENSP00000467141.1:p.Gln276Ter	stop_gained	Z	100	6	R1	U1	6	6	6	6	6	6	6
49	36495114	Fetal akinesia deformation sequence syndrome associated with recessive TTN variants	Alkhunaizi E	Am J Med Genet A	2023	FamilyC II-1	F	c.15922C>T	Pathogenic/Likely pathogenic	P:2 LP:1 US:4	2:179598098-179598098	C	C/T	ENST00000589042.1:c.15922C>T	ENSP00000467141.1:p.Arg5308Ter	stop_gained	I	6	55	R5	U9	54	52	-	51	-	-	-	c.85328T>A	Uncertain significance	US:1	2:179425531-179425531	T	T/A	ENST00000589042.1:c.85328T>A	ENSP00000467141.1:p.Val28443Asp	missense_variant	A	100	327	R8	U49	326	276	154	275	155	155	-
50	36495114	Fetal akinesia deformation sequence syndrome associated with recessive TTN variants	Alkhunaizi E	Am J Med Genet A	2023	FamilyC II-3	F	c.15922C>T	Pathogenic/Likely pathogenic	P:2 LP:1 US:4	2:179598098-179598098	C	C/T	ENST00000589042.1:c.15922C>T	ENSP00000467141.1:p.Arg5308Ter	stop_gained	I	6	55	R5	U9	54	52	-	51	-	-	-	c.85328T>A	Uncertain significance	US:1	2:179425531-179425531	T	T/A	ENST00000589042.1:c.85328T>A	ENSP00000467141.1:p.Val28443Asp	missense_variant	A	100	327	R8	U49	326	276	154	275	155	155	-
51	36495114	Fetal akinesia deformation sequence syndrome associated with recessive TTN variants	Alkhunaizi E	Am J Med Genet A	2023	FamilyC II-4	F	c.15922C>T	Pathogenic/Likely pathogenic	P:2 LP:1 US:4	2:179598098-179598098	C	C/T	ENST00000589042.1:c.15922C>T	ENSP00000467141.1:p.Arg5308Ter	stop_gained	I	6	55	R5	U9	54	52	-	51	-	-	-	c.85328T>A	Uncertain significance	US:1	2:179425531-179425531	T	T/A	ENST00000589042.1:c.85328T>A	ENSP00000467141.1:p.Val28443Asp	missense_variant	A	100	327	R8	U49	326	276	154	275	155	155	-
52	38148006	Biallelic truncating TTN variants in M-band encoding exons cause a fetal lethal titinopathy	Li MW	Prenat Diagn	2024	II-3	F	c.101227C>T	Pathogenic/Likely pathogenic	P:2 LP:3	2:179400115-179400115	C	C/T	ENST00000589042.1:c.101227C>T	ENSP00000467141.1:p.Arg33743Ter	stop_gained	M	100	359	R10	U55	358	308	186	307	187	187	-	c.104254C>T	-	-	2:179397088-179397088	C	C/T	ENST00000589042.1:c.104254C>T	ENSP00000467141.1:p.Gln34752Ter	stop_gained	M	100	359	R10	U55	358	308	186	307	187	187	-
53	36761691	A spectrum of clinical severity of recessive titinopathies in prenatal	Qi Y	Front Genet	2023	Pedigree 1 case 1	NR	c.36203-1G>T	Pathogenic	P:1	2:179529265-179529265	G	G/T	ENST00000589042.1:c.36203-1G>T	-	splice_acceptor_variant	Meta-only	2	169	R6	U26	168	-	-	-	-	-	-	c.93166C>T	Pathogenic/Likely pathogenic	P:4 LP:3	2:179413187-179413187	C	C/T	ENST00000589042.1:c.93166C>T	ENSP00000467141.1:p.Arg31056Ter	stop_gained	A	100	340	R9	U51	339	289	167	288	168	168	-
54	36761691	A spectrum of clinical severity of recessive titinopathies in prenatal	Qi Y	Front Genet	2023	Pedigree 1 case 2	NR	c.36203-1G>T	Pathogenic	P:1	2:179529265-179529265	G	G/T	ENST00000589042.1:c.36203-1G>T	-	splice_acceptor_variant	Meta-only	2	169	R6	U26	168	-	-	-	-	-	-	c.93166C>T	Pathogenic/Likely pathogenic	P:4 LP:3	2:179413187-179413187	C	C/T	ENST00000589042.1:c.93166C>T	ENSP00000467141.1:p.Arg31056Ter	stop_gained	A	100	340	R9	U51	339	289	167	288	168	168	-
55	36761691	A spectrum of clinical severity of recessive titinopathies in prenatal	Qi Y	Front Genet	2023	Pedigree 2 case 3	NR	c.669+2T>C	Likely pathogenic	LP:1	2:179664550-179664550	T	T/C	ENST00000589042.1:c.669+2T>C	-	splice_donor_variant	Z	100	5	R1	U1	5	5	5	5	5	5	5	c.669+2T>C	Likely pathogenic	LP:1	2:179664550-179664550	T	T/C	ENST00000589042.1:c.669+2T>C	-	splice_donor_variant	Z	100	5	R1	U1	5	5	5	5	5	5	5
56	36761691	A spectrum of clinical severity of recessive titinopathies in prenatal	Qi Y	Front Genet	2023	Pedigree 3 case 5	NR	c.54960_54961del	-	-	2:179467167-179467169	AA	AA/-	ENST00000589042.1:c.54960_54961del	ENSP00000467141.1:p.Arg18321SerfsTer3	frameshift_variant	I	100	284	R8	U43	283	233	111	232	112	112	-	c.107377+1G>A	Pathogenic/Likely pathogenic	P:9 LP:1 US:1	2:179393000-179393000	G	G/A	ENST00000589042.1:c.107377+1G>A	-	splice_donor_variant	M	100	362	R10	U55	361	311	189	310	190	190	-
57	37576110	Biallelic truncating variants in children with titinopathy represent a recognizable condition with distinctive muscular and cardiac characteristics: a report on five patients	Baban A	Front Cardiovasc Med	2023	Patient 2	F	c.90841A>T	Likely pathogenic	LP:1	2:179416786-179416786	A	A/T	ENST00000589042.1:c.90841A>T	ENSP00000467141.1:p.Arg30281Ter	stop_gained	A	100	336	R9	U51	335	285	163	284	164	164	-	c.3729+1G>A	Likely pathogenic	LP:2	2:179644726-179644726	G	G/A	ENST00000589042.1:c.3729+1G>A	-	splice_donor_variant	near Z	100	22	R3	U4	22	22	21	22	21	21	22
58	37576110	Biallelic truncating variants in children with titinopathy represent a recognizable condition with distinctive muscular and cardiac characteristics: a report on five patients	Baban A	Front Cardiovasc Med	2023	Patient 4	M	c.102421C>T	-	-	2:179398921-179398921	C	C/T	ENST00000589042.1:c.102421C>T	ENSP00000467141.1:p.Gln34141Ter	stop_gained	M	100	359	R10	U55	358	308	186	307	187	187	-	c.9703+1G>A	Likely pathogenic	LP:1	2:179631107-179631107	G	G/A	ENST00000589042.1:c.9703+1G>A	-	splice_donor_variant	I	100	41	R4	U7	41	41	40	41	40	40	41
59	35605965	Recognizable Pattern of Arthrogryposis and Congenital Myopathy Caused by the Recurrent TTN Metatranscript-only c.39974-11T > G Splice Variant	Averdunk L	Neuropediatrics	2022	AII-1	F	c.39974-11T>G	Pathogenic/Likely pathogenic	P:6 LP:1	2:179514069-179514069	T	T/G	ENST00000589042.1:c.39974-11T>G	-	splice_polypyrimidine_tract_variant,intron_variant	Meta-only	2	214	R6	U32	213	-	-	-	-	-	-	c.26764C>T	Pathogenic/Likely pathogenic	P:1 LP:1	2:179578097-179578097	C	C/T	ENST00000589042.1:c.26764C>T	ENSP00000467141.1:p.Arg8922Ter	stop_gained,splice_region_variant	I	60	94	R5	U15	93	91	-	90	-	-	-
60	35605965	Recognizable Pattern of Arthrogryposis and Congenital Myopathy Caused by the Recurrent TTN Metatranscript-only c.39974-11T > G Splice Variant	Averdunk L	Neuropediatrics	2022	AII-2	F	c.39974-11T>G	Pathogenic/Likely pathogenic	P:6 LP:1	2:179514069-179514069	T	T/G	ENST00000589042.1:c.39974-11T>G	-	splice_polypyrimidine_tract_variant,intron_variant	Meta-only	2	214	R6	U32	213	-	-	-	-	-	-	c.26764C>T	Pathogenic/Likely pathogenic	P:1 LP:1	2:179578097-179578097	C	C/T	ENST00000589042.1:c.26764C>T	ENSP00000467141.1:p.Arg8922Ter	stop_gained,splice_region_variant	I	60	94	R5	U15	93	91	-	90	-	-	-
61	35605965	Recognizable Pattern of Arthrogryposis and Congenital Myopathy Caused by the Recurrent TTN Metatranscript-only c.39974-11T > G Splice Variant	Averdunk L	Neuropediatrics	2022	BII-1	F	c.39974-11T>G	Pathogenic/Likely pathogenic	P:6 LP:1	2:179514069-179514069	T	T/G	ENST00000589042.1:c.39974-11T>G	-	splice_polypyrimidine_tract_variant,intron_variant	Meta-only	2	214	R6	U32	213	-	-	-	-	-	-	c.31034_31035del	Pathogenic	P:1	2:179560763-179560765	AT	AT/-	ENST00000589042.1:c.31034_31035del	ENSP00000467141.1:p.Tyr10345Ter	frameshift_variant	I	74	115	R5	U18	114	112	-	111	-	-	-
62	35605965	Recognizable Pattern of Arthrogryposis and Congenital Myopathy Caused by the Recurrent TTN Metatranscript-only c.39974-11T > G Splice Variant	Averdunk L	Neuropediatrics	2022	CII-1	M	c.39974-11T>G	Pathogenic/Likely pathogenic	P:6 LP:1	2:179514069-179514069	T	T/G	ENST00000589042.1:c.39974-11T>G	-	splice_polypyrimidine_tract_variant,intron_variant	Meta-only	2	214	R6	U32	213	-	-	-	-	-	-	c.98994del	Pathogenic/Likely pathogenic	P:5 LP:2	2:179403561-179403562	A	A/-	ENST00000589042.1:c.98994del	ENSP00000467141.1:p.Lys32998AsnfsTer63	frameshift_variant	A	100	355	R9	U54	354	304	182	303	183	183	-
63	35605965	Recognizable Pattern of Arthrogryposis and Congenital Myopathy Caused by the Recurrent TTN Metatranscript-only c.39974-11T > G Splice Variant	Averdunk L	Neuropediatrics	2022	CII-2	M	c.39974-11T>G	Pathogenic/Likely pathogenic	P:6 LP:1	2:179514069-179514069	T	T/G	ENST00000589042.1:c.39974-11T>G	-	splice_polypyrimidine_tract_variant,intron_variant	Meta-only	2	214	R6	U32	213	-	-	-	-	-	-	c.98994del	Pathogenic/Likely pathogenic	P:5 LP:2	2:179403561-179403562	A	A/-	ENST00000589042.1:c.98994del	ENSP00000467141.1:p.Lys32998AsnfsTer63	frameshift_variant	A	100	355	R9	U54	354	304	182	303	183	183	-
64	37497165	Novel TTN Mutation Causing Severe Congenital Myopathy and Uncertain Association with Infantile Hydrocephalus	Balasundaram P	Case Rep Genet	2023	Male neonate	M	c.38442dup	Conflicting classifications of pathogenicity	P:3 US:3	2:179518761-179518761	-	-/A	ENST00000589042.1:c.38442dup	ENSP00000467141.1:p.Pro12815ThrfsTer37	frameshift_variant	Meta-only	5	195	R6	U30	194	-	-	-	-	-	-	c.38442dup	Conflicting classifications of pathogenicity	P:3 US:3	2:179518761-179518761	-	-/A	ENST00000589042.1:c.38442dup	ENSP00000467141.1:p.Pro12815ThrfsTer37	frameshift_variant	Meta-only	5	195	R6	U30	194	-	-	-	-	-	-
65	38937733	Identification of four TTN variants in three families with fetal akinesia deformation sequence	Fan L	BMC Med Genomics	2024	Family 1 II-2	NR	c.38876-2A>C	Pathogenic/Likely pathogenic	P:2 LP:1	2:179517660-179517660	A	A/C	ENST00000589042.1:c.38876-2A>C	-	splice_acceptor_variant	Meta-only	0	201	R6	U31	200	-	-	-	-	-	-	c.48396dup	Pathogenic/Likely pathogenic	P:1 LP:1	2:179480432-179480432	-	-/T	ENST00000589042.1:c.48396dup	ENSP00000467141.1:p.Asn16133Ter	frameshift_variant	A	100	259	R8	U39	258	208	86	207	87	87	-
66	38937733	Identification of four TTN variants in three families with fetal akinesia deformation sequence	Fan L	BMC Med Genomics	2024	Family 1 II-3	NR	c.38876-2A>C	Pathogenic/Likely pathogenic	P:2 LP:1	2:179517660-179517660	A	A/C	ENST00000589042.1:c.38876-2A>C	-	splice_acceptor_variant	Meta-only	0	201	R6	U30	200	-	-	-	-	-	-	c.48396dup	Pathogenic/Likely pathogenic	P:1 LP:1	2:179480432-179480432	-	-/T	ENST00000589042.1:c.48396dup	ENSP00000467141.1:p.Asn16133Ter	frameshift_variant	A	100	259	R8	U39	258	208	86	207	87	87	-
67	38937733	Identification of four TTN variants in three families with fetal akinesia deformation sequence	Fan L	BMC Med Genomics	2024	Family 2 II-1	NR	c.38876-2A>C	Pathogenic/Likely pathogenic	P:2 LP:1	2:179517660-179517660	A	A/C	ENST00000589042.1:c.38876-2A>C	-	splice_acceptor_variant	Meta-only	0	201	R6	U31	200	-	-	-	-	-	-	c.80539C>T	Likely pathogenic	LP:1	2:179430320-179430320	C	C/T	ENST00000589042.1:c.80539C>T	ENSP00000467141.1:p.Gln26847Ter	stop_gained	A	100	327	R8	U49	326	276	154	275	155	155	-
68	38937733	Identification of four TTN variants in three families with fetal akinesia deformation sequence	Fan L	BMC Med Genomics	2024	Family 2 II-2	NR	c.38876-2A>C	Pathogenic/Likely pathogenic	P:2 LP:1	2:179517660-179517660	A	A/C	ENST00000589042.1:c.38876-2A>C	-	splice_acceptor_variant	Meta-only	0	201	R6	U32	200	-	-	-	-	-	-	c.80539C>T	Likely pathogenic	LP:1	2:179430320-179430320	C	C/T	ENST00000589042.1:c.80539C>T	ENSP00000467141.1:p.Gln26847Ter	stop_gained	A	100	327	R8	U49	326	276	154	275	155	155	-
69	38937733	Identification of four TTN variants in three families with fetal akinesia deformation sequence	Fan L	BMC Med Genomics	2024	Family 3 II-1	M	c.38876-2A>C	Pathogenic/Likely pathogenic	P:2 LP:1	2:179517660-179517660	A	A/C	ENST00000589042.1:c.38876-2A>C	-	splice_acceptor_variant	Meta-only	0	201	R6	U31	200	-	-	-	-	-	-	c.15865G>T	-	-	2:179598155-179598155	G	G/T	ENST00000589042.1:c.15865G>T	ENSP00000467141.1:p.Glu5289Ter	stop_gained	I	6	55	R5	U9	54	52	-	51	-	-	-
70	36977548	The crucial role of titin in fetal development: recurrent miscarriages and bone, heart and muscle anomalies characterise the severe end of titinopathies spectrum	Di Feo MF	J Med Genet	2023	F1-II.1	F	c.104515C>T	Likely pathogenic	LP:5	2:179396827-179396827	C	C/T	ENST00000589042.1:c.104515C>T	ENSP00000467141.1:p.Arg34839Ter	stop_gained	M	100	359	R10	U54	358	308	186	307	187	187	-	c.17660_17664del	Uncertain significance	US:1	2:179595727-179595732	AGAAA	AGAAA/-	ENST00000589042.1:c.17660_17664del	ENSP00000467141.1:p.Lys5887ArgfsTer2	frameshift_variant	I	35	61	R5	U10	60	58	-	57	-	-	-
71	36977548	The crucial role of titin in fetal development: recurrent miscarriages and bone, heart and muscle anomalies characterise the severe end of titinopathies spectrum	Di Feo MF	J Med Genet	2023	F5-II.1	F	c.105186dup	Likely pathogenic	LP:1	2:179396156-179396156	-	-/T	ENST00000589042.1:c.105186dup	ENSP00000467141.1:p.Ala35063CysfsTer6	frameshift_variant	M	100	359	R10	U55	358	308	186	307	187	187	-	c.105186dup	Likely pathogenic	LP:1	2:179396156-179396156	-	-/T	ENST00000589042.1:c.105186dup	ENSP00000467141.1:p.Ala35063CysfsTer6	frameshift_variant	M	100	359	R10	U55	358	308	186	307	187	187	-
72	36977548	The crucial role of titin in fetal development: recurrent miscarriages and bone, heart and muscle anomalies characterise the severe end of titinopathies spectrum	Di Feo MF	J Med Genet	2023	F2-II.1	F	c.1153C>T	-	-	2:179659741-179659741	C	C/T	ENST00000589042.1:c.1153C>T	ENSP00000467141.1:p.Gln385Ter	stop_gained	Z	100	7	R1	U1	7	7	7	7	7	7	7	c.103771C>T	Likely pathogenic	LP:5	2:179397571-179397571	C	C/T	ENST00000589042.1:c.103771C>T	ENSP00000467141.1:p.Arg34591Ter	stop_gained	M	100	359	R10	U55	358	308	186	307	187	187	-
73	36977548	The crucial role of titin in fetal development: recurrent miscarriages and bone, heart and muscle anomalies characterise the severe end of titinopathies spectrum	Di Feo MF	J Med Genet	2023	F4-II.1	F	c.38767A>T	Likely pathogenic	LP:1	2:179517989-179517989	A	A/T	ENST00000589042.1:c.38767A>T	ENSP00000467141.1:p.Lys12923Ter	stop_gained	Meta-only	3	199	R6	U30	198	-	-	-	-	-	-	c.74864G>A	-	-	2:179435995-179435995	G	G/A	ENST00000589042.1:c.74864G>A	ENSP00000467141.1:p.Trp24955Ter	stop_gained	A	100	327	R8	U49	326	276	154	275	155	155	-
74	36977548	The crucial role of titin in fetal development: recurrent miscarriages and bone, heart and muscle anomalies characterise the severe end of titinopathies spectrum	Di Feo MF	J Med Genet	2023	F4-II.2	M	c.38767A>T	Likely pathogenic	LP:1	2:179517989-179517989	A	A/T	ENST00000589042.1:c.38767A>T	ENSP00000467141.1:p.Lys12923Ter	stop_gained	Meta-only	3	199	R6	U30	198	-	-	-	-	-	-	c.74864G>A	-	-	2:179435995-179435995	G	G/A	ENST00000589042.1:c.74864G>A	ENSP00000467141.1:p.Trp24955Ter	stop_gained	A	100	327	R8	U49	326	276	154	275	155	155	-
75	36977548	The crucial role of titin in fetal development: recurrent miscarriages and bone, heart and muscle anomalies characterise the severe end of titinopathies spectrum	Di Feo MF	J Med Genet	2023	F6-II.1	M	c.57799_57803del	-	-	2:179460277-179460282	GGTCC	GGTCC/-	ENST00000589042.1:c.57799_57803del	ENSP00000467141.1:p.Gly19267IlefsTer3	frameshift_variant	A	100	296	R8	U45	295	245	123	244	124	124	-	c.38660del	Conflicting classifications of pathogenicity	P:2 US:3	2:179518200-179518201	A	A/-	ENST00000589042.1:c.38660del	ENSP00000467141.1:p.Lys12887ArgfsTer60	frameshift_variant	Meta-only	7	198	R6	U30	197	-	-	-	-	-	-
76	36977548	The crucial role of titin in fetal development: recurrent miscarriages and bone, heart and muscle anomalies characterise the severe end of titinopathies spectrum	Di Feo MF	J Med Genet	2023	F6-II.3	M	c.57799_57803del	-	-	2:179460277-179460282	GGTCC	GGTCC/-	ENST00000589042.1:c.57799_57803del	ENSP00000467141.1:p.Gly19267IlefsTer3	frameshift_variant	A	100	296	R8	U45	295	245	123	244	124	124	-	c.38660del	Conflicting classifications of pathogenicity	P:2 US:3	2:179518200-179518201	A	A/-	ENST00000589042.1:c.38660del	ENSP00000467141.1:p.Lys12887ArgfsTer60	frameshift_variant	Meta-only	7	198	R6	U30	197	-	-	-	-	-	-
77	36977548	The crucial role of titin in fetal development: recurrent miscarriages and bone, heart and muscle anomalies characterise the severe end of titinopathies spectrum	Di Feo MF	J Med Genet	2023	F6-II.4	F	c.57799_57803del	-	-	2:179460277-179460282	GGTCC	GGTCC/-	ENST00000589042.1:c.57799_57803del	ENSP00000467141.1:p.Gly19267IlefsTer3	frameshift_variant	A	100	296	R8	U45	295	245	123	244	124	124	-	c.38660del	Conflicting classifications of pathogenicity	P:2 US:3	2:179518200-179518201	A	A/-	ENST00000589042.1:c.38660del	ENSP00000467141.1:p.Lys12887ArgfsTer60	frameshift_variant	Meta-only	7	198	R6	U30	197	-	-	-	-	-	-
78	36977548	The crucial role of titin in fetal development: recurrent miscarriages and bone, heart and muscle anomalies characterise the severe end of titinopathies spectrum	Di Feo MF	J Med Genet	2023	F3-iii.1	F	c.85200_85203del	Pathogenic/Likely pathogenic	P:1 LP:1	2:179425655-179425659	AAGA	AAGA/-	ENST00000589042.1:c.85200_85203del	ENSP00000467141.1:p.Arg28401GlnfsTer14	frameshift_variant	A	100	327	R8	U49	326	276	154	275	155	155	-	c.104413C>T	Pathogenic/Likely pathogenic	P:1 LP:5	2:179396929-179396929	C	C/T	ENST00000589042.1:c.104413C>T	ENSP00000467141.1:p.Arg34805Ter	stop_gained	M	100	359	R10	U55	358	308	186	307	187	187	-
79	36977548	The crucial role of titin in fetal development: recurrent miscarriages and bone, heart and muscle anomalies characterise the severe end of titinopathies spectrum	Di Feo MF	J Med Genet	2023	F3-iii.2	M	c.85200_85203del	Pathogenic/Likely pathogenic	P:1 LP:1	2:179425655-179425659	AAGA	AAGA/-	ENST00000589042.1:c.85200_85203del	ENSP00000467141.1:p.Arg28401GlnfsTer14	frameshift_variant	A	100	327	R8	U49	326	276	154	275	155	155	-	c.104413C>T	Pathogenic/Likely pathogenic	P:1 LP:5	2:179396929-179396929	C	C/T	ENST00000589042.1:c.104413C>T	ENSP00000467141.1:p.Arg34805Ter	stop_gained	M	100	359	R10	U55	358	308	186	307	187	187	-
80	29575618	A homozygous TTN gene variant associated with lethal congenital contracture syndrome	Chervinsky E	Am J Med Genet A	2018	V6	M	c.36122delC	-	-	2:179529460-179529461	C	C/-	ENST00000589042.1:c.36122del	ENSP00000467141.1:p.Pro12041LeufsTer117	frameshift_variant	Meta-only	3	168	R6	U26	167	-	-	-	-	-	-	c.36122delC	-	-	2:179529460-179529461	C	C/-	ENST00000589042.1:c.36122del	ENSP00000467141.1:p.Pro12041LeufsTer117	frameshift_variant	Meta-only	3	168	R6	U26	167	-	-	-	-	-	-
81	29575618	A homozygous TTN gene variant associated with lethal congenital contracture syndrome	Chervinsky E	Am J Med Genet A	2018	V7	F	c.36122delC	-	-	2:179529460-179529461	C	C/-	ENST00000589042.1:c.36122del	ENSP00000467141.1:p.Pro12041LeufsTer117	frameshift_variant	Meta-only	3	168	R6	U26	167	-	-	-	-	-	-	c.36122delC	-	-	2:179529460-179529461	C	C/-	ENST00000589042.1:c.36122del	ENSP00000467141.1:p.Pro12041LeufsTer117	frameshift_variant	Meta-only	3	168	R6	U26	167	-	-	-	-	-	-
82	29575618	A homozygous TTN gene variant associated with lethal congenital contracture syndrome	Chervinsky E	Am J Med Genet A	2018	V8	F	c.36122delC	-	-	2:179529460-179529461	C	C/-	ENST00000589042.1:c.36122del	ENSP00000467141.1:p.Pro12041LeufsTer117	frameshift_variant	Meta-only	3	168	R6	U26	167	-	-	-	-	-	-	c.36122delC	-	-	2:179529460-179529461	C	C/-	ENST00000589042.1:c.36122del	ENSP00000467141.1:p.Pro12041LeufsTer117	frameshift_variant	Meta-only	3	168	R6	U26	167	-	-	-	-	-	-
83	31660661	Recurrent TTN metatranscript-only c.39974-11T>G splice variant associated with autosomal recessive arthrogryposis multiplex congenita and myopathy	Bryen SJ	Hum Mutat	2020	AII:1	F	c.39974-11T>G	Pathogenic/Likely pathogenic	P:6 LP:1	2:179514069-179514069	T	T/G	ENST00000589042.1:c.39974-11T>G	-	splice_polypyrimidine_tract_variant,intron_variant	Meta-only	2	214	R6	U32	213	-	-	-	-	-	-	c.37228delC	-	-	2:179526542-179526543	C	C/-	ENST00000589042.1:c.37228del	ENSP00000467141.1:p.Glu12411LysfsTer536	frameshift_variant	Meta-only	2	181	R6	U28	180	-	-	-	-	-	-
84	31660661	Recurrent TTN metatranscript-only c.39974-11T>G splice variant associated with autosomal recessive arthrogryposis multiplex congenita and myopathy	Bryen SJ	Hum Mutat	2020	BII:1	M	c.39974-11T>G	Pathogenic/Likely pathogenic	P:6 LP:1	2:179514069-179514069	T	T/G	ENST00000589042.1:c.39974-11T>G	-	splice_polypyrimidine_tract_variant,intron_variant	Meta-only	2	214	R6	U31	213	-	-	-	-	-	-	c.25335dupC	Pathogenic	P:1	2:179582266-179582266	-	-/C	ENST00000589042.1:c.25335dup	ENSP00000467141.1:p.Lys8446GlnfsTer8	frameshift_variant	I	4	88	R5	U14	87	85	-	84	-	-	-
85	31660661	Recurrent TTN metatranscript-only c.39974-11T>G splice variant associated with autosomal recessive arthrogryposis multiplex congenita and myopathy	Bryen SJ	Hum Mutat	2020	FII:1	M	c.39974-11T>G	Pathogenic/Likely pathogenic	P:6 LP:1	2:179514069-179514069	T	T/G	ENST00000589042.1:c.39974-11T>G	-	splice_polypyrimidine_tract_variant,intron_variant	Meta-only	2	214	R6	U32	213	-	-	-	-	-	-	c.36353delC	-	-	2:179528752-179528753	C	C/-	ENST00000589042.1:c.36353del	ENSP00000467141.1:p.Pro12118HisfsTer40	frameshift_variant	Meta-only	2	170	R6	U26	169	-	-	-	-	-	-
86	31660661	Recurrent TTN metatranscript-only c.39974-11T>G splice variant associated with autosomal recessive arthrogryposis multiplex congenita and myopathy	Bryen SJ	Hum Mutat	2020	FII:2	M	c.39974-11T>G	Pathogenic/Likely pathogenic	P:6 LP:1	2:179514069-179514069	T	T/G	ENST00000589042.1:c.39974-11T>G	-	splice_polypyrimidine_tract_variant,intron_variant	Meta-only	2	214	R6	U32	213	-	-	-	-	-	-	c.36353delC	-	-	2:179528752-179528753	C	C/-	ENST00000589042.1:c.36353del	ENSP00000467141.1:p.Pro12118HisfsTer40	frameshift_variant	Meta-only	2	170	R6	U26	169	-	-	-	-	-	-
87	31660661	Recurrent TTN metatranscript-only c.39974-11T>G splice variant associated with autosomal recessive arthrogryposis multiplex congenita and myopathy	Bryen SJ	Hum Mutat	2020	GII:1	F	c.39974-11T>G	Pathogenic/Likely pathogenic	P:6 LP:1	2:179514069-179514069	T	T/G	ENST00000589042.1:c.39974-11T>G	-	splice_polypyrimidine_tract_variant,intron_variant	Meta-only	2	214	R6	U32	213	-	-	-	-	-	-	c.67279C>T	Pathogenic/Likely pathogenic	P:3 LP:1	2:179444735-179444735	C	C/T	ENST00000589042.1:c.67279C>T	ENSP00000467141.1:p.Arg22427Ter	stop_gained	A	100	319	R8	U48	318	268	146	267	147	147	-
88	31660661	Recurrent TTN metatranscript-only c.39974-11T>G splice variant associated with autosomal recessive arthrogryposis multiplex congenita and myopathy	Bryen SJ	Hum Mutat	2020	HII:1	F	c.39974-11T>G	Pathogenic/Likely pathogenic	P:6 LP:1	2:179514069-179514069	T	T/G	ENST00000589042.1:c.39974-11T>G	-	splice_polypyrimidine_tract_variant,intron_variant	Meta-only	2	214	R6	U32	213	-	-	-	-	-	-	c.28513G>T	Likely pathogenic	LP:1	2:179574533-179574533	G	G/T	ENST00000589042.1:c.28513G>T	ENSP00000467141.1:p.Glu9505Ter	stop_gained	I	69	100	R5	U15	99	97	-	96	-	-	-
89	31660661	Recurrent TTN metatranscript-only c.39974-11T>G splice variant associated with autosomal recessive arthrogryposis multiplex congenita and myopathy	Bryen SJ	Hum Mutat	2020	HII:2	F	c.39974-11T>G	Pathogenic/Likely pathogenic	P:6 LP:1	2:179514069-179514069	T	T/G	ENST00000589042.1:c.39974-11T>G	-	splice_polypyrimidine_tract_variant,intron_variant	Meta-only	2	214	R6	U32	213	-	-	-	-	-	-	c.28513G>T	Likely pathogenic	LP:1	2:179574533-179574533	G	G/T	ENST00000589042.1:c.28513G>T	ENSP00000467141.1:p.Glu9505Ter	stop_gained	I	69	100	R5	U15	99	97	-	96	-	-	-
90	33060286	Neurogenetic fetal akinesia and arthrogryposis: genetics, expanding genotype-phenotypes and functional genomics	Gina Ravenscroft	J Med Genet	2020	D09-079		c.38660delA	Conflicting classifications of pathogenicity	P:2 US:3	2:179518200-179518201	A	A/-	ENST00000589042.1:c.38660del	ENSP00000467141.1:p.Lys12887ArgfsTer60	frameshift_variant	Meta-only	7	198	R6	U30	197	-	-	-	-	-	-	c.56329A>G	-	-	2:179464299-179464299	A	A/G	ENST00000589042.1:c.56329A>G	ENSP00000467141.1:p.Met18777Val	missense_variant	A	100	290	R8	U44	289	239	117	238	118	118	-
91	34303570	Novel compound heterozygous TTN variants as a cause of severe neonatal congenital contracture syndrome without cardiac involvement diagnosed with rapid trio exome sequencing	McDermott H	Neuromuscul Disord	2021	Female infant	F	c.38415_38419del	-	-	2:179518783-179518788	GAAAA	GAAAA/-	ENST00000589042.1:c.38415_38419del	ENSP00000467141.1:p.Lys12805AsnfsTer45	frameshift_variant	Meta-only	5	195	R6	U29	194	-	-	-	-	-	-	c.79750G>T	Pathogenic/Likely pathogenic	P:1 LP:1	2:179431109-179431109	G	G/T	ENST00000589042.1:c.79750G>T	ENSP00000467141.1:p.Glu26584Ter	stop_gained	A	100	327	R8	U49	326	276	154	275	155	155	-
92	37393749	Titin related myopathy with ophthalmoplegia. A novel phenotype	Alawneh I	Neuromuscul Disord	2023	Male patient	M	c.82541_82544dup	Likely pathogenic	LP:1	2:179428318-179428318	-	-/TTAG	ENST00000589042.1:c.82541_82544dup	ENSP00000467141.1:p.Arg27515SerfsTer2	frameshift_variant	A	100	327	R8	U49	326	276	154	275	155	155	-	c.31846+1G>A	Conflicting classifications of pathogenicity	P:1 LP:1 US:2	2:179554539-179554539	G	G/A	ENST00000589042.1:c.31846+1G>A	-	splice_donor_variant	I	78	123	R5	U19	122	120	-	119	-	-	-
93	28040389	Homozygous truncating mutation in prenatally expressed skeletal isoform of TTN gene results in arthrogryposis multiplex congenita and myopathy without cardiac involvement	Fernández-Marmiesse A	Neuromuscul Disord	2017	Child	M	c.38661_38665delGAAAA	Pathogenic	P:3	2:179518195-179518200	GAAAA	GAAAA/-	ENST00000589042.1:c.38661_38665del	ENSP00000467141.1:p.Lys12887AsnfsTer6	frameshift_variant	Meta-only	7	198	R6	U30	197	-	-	-	-	-	-	c.38661_38665delGAAAA	Pathogenic	P:3	2:179518195-179518200	GAAAA	GAAAA/-	ENST00000589042.1:c.38661_38665del	ENSP00000467141.1:p.Lys12887AsnfsTer6	frameshift_variant	Meta-only	7	198	R6	U30	197	-	-	-	-	-	-
94	38482259	Severe Form of Salih Myopathy Caused by Combination of Two Heterozygous TTN Mutations	Milojković M	Balkan J Med Genet	2024	Girl	F	c.56572C>T	Pathogenic/Likely pathogenic	P:1 LP:5	2:179463948-179463948	C	C/T	ENST00000589042.1:c.56572C>T	ENSP00000467141.1:p.Arg18858Ter	stop_gained	A	100	291	R8	U44	290	240	118	239	119	119	-	c.15218-2A>G	Likely pathogenic	LP:1	2:179599335-179599335	A	A/G	ENST00000589042.1:c.15218-2A>G	-	splice_acceptor_variant	I	10	53	R5	U9	52	50	-	49	-	-	-
CU-1	-	-	-	-	-	CU-1	NR	c.1732dupG	-	-	2:179655502-179655502	T	T/C	ENST00000589042.1:c.1732dupG	ENSP00000467141.1:p.Glu578GlyfsTer22	frameshift_variant	Z	51	11	R2	U2	11	11	-	11	-	-	11	c.94855C>T	Pathogenic/Likely pathogenic	P:3 LP:4	2:179411203-179411203	G	G/A	ENST00000589042.1:c.94855C>T	ENSP00000467141.1:p.Arg31619Ter	stop_gained	A	100	343	R9	U52	342	292	170	291	171	171	-
CU-2	-	-	-	-	-	CU-2	NR	c.38876-2A>C	Pathogenic/Likely pathogenic	P:2 LP:1	2:179517660-179517660	T	T/G	ENST00000589042.1:c.38876-2A>C	-	splice_acceptor_variant	Meta-only	2	201	R6	U31	200	-	-	-	-	-	-	c.951delC	-	-	2:179659942-179659943	TG	TG/T	ENST00000589042.1:c.951delC	ENSP00000467141.1:p.Ile318SerfsTer42	frameshift_variant	Z	100	7	R1	U1	7	7	7	7	7	7	7
[truncated: 25 more columns]

## Sheet: Table S2
Region	Exon Range	Unit Range	Biological Significance			Exon	Bio-region	Heatmap unit
R1	Exon 1-7	Unit 1	N-terminal Z-disk			1	R1	U1
R2	Exon 8-14	Unit 2	Z-repeat domain			2	R1	U1
R3	Exon 15-28	Unit 3-4	Near Z-disk			3	R1	U1
R4	Exon 29-44	Unit 5-7	Proximal high PSI I-band			4	R1	U1
R5	Exon 45-158	Unit 8-24	Low PSI I-band			5	R1	U1
R6	Exon 159-219	Unit 25-33	Meta-only band			6	R1	U1
R7	Exon 220-252	Unit 34-38	Distal high PSI I-band			7	R1	U1
R8	Exon 253- 327	Unit 39-49	Proximal high PSI A-band			8	R2	U2
R9	Exon 328-358	Unit 50-54	Distal high PSI A-band			9	R2	U2
R10	Exon 359-364	Unit 55	C-terminal M-band			10	R2	U2
						11	R2	U2
						12	R2	U2
						13	R2	U2
						14	R2	U2
						15	R3	U3
						16	R3	U3
						17	R3	U3
						18	R3	U3
						19	R3	U3
						20	R3	U3
						21	R3	U3
						22	R3	U4
						23	R3	U4
						24	R3	U4
						25	R3	U4
						26	R3	U4
						27	R3	U4
						28	R3	U4
						29	R4	U5
						30	R4	U5
						31	R4	U5
						32	R4	U5
						33	R4	U5
						34	R4	U5
						35	R4	U6
						36	R4	U6
						37	R4	U6
						38	R4	U6
						39	R4	U6
						40	R4	U7
						41	R4	U7
						42	R4	U7
						43	R4	U7
						44	R4	U7
						45	R5	U8
						46	R5	U8
						47	R5	U8
						48	R5	U8
						49	R5	U8
						50	R5	U8
						51	R5	U8
						52	R5	U9
						53	R5	U9
						54	R5	U9
						55	R5	U9
						56	R5	U9
						57	R5	U9
						58	R5	U9
						59	R5	U10
						60	R5	U10
						61	R5	U10
						62	R5	U10
						63	R5	U10
						64	R5	U10
						65	R5	U10
						66	R5	U11
						67	R5	U11
						68	R5	U11
						69	R5	U11
						70	R5	U11
						71	R5	U11
						72	R5	U11
						73	R5	U12
						74	R5	U12
						75	R5	U12
						76	R5	U12
						77	R5	U12
						78	R5	U12
						79	R5	U12
						80	R5	U13
						81	R5	U13
						82	R5	U13
						83	R5	U13
						84	R5	U13
						85	R5	U13
						86	R5	U13
						87	R5	U14
						88	R5	U14
						89	R5	U14
						90	R5	U14
						91	R5	U14
						92	R5	U14
						93	R5	U14
						94	R5	U15
						95	R5	U15
						96	R5	U15
						97	R5	U15
						98	R5	U15
						99	R5	U15
						100	R5	U15
						101	R5	U16
						102	R5	U16
						103	R5	U16
						104	R5	U16
						105	R5	U16
						106	R5	U16
						107	R5	U16
						108	R5	U17
						109	R5	U17
						110	R5	U17
						111	R5	U17
						112	R5	U17
						113	R5	U17
						114	R5	U17
						115	R5	U18
						116	R5	U18
						117	R5	U18
						118	R5	U18
						119	R5	U18
						120	R5	U18
						121	R5	U18
						122	R5	U19
						123	R5	U19
						124	R5	U19
						125	R5	U19
						126	R5	U19
						127	R5	U19
						128	R5	U19
						129	R5	U20
						130	R5	U20
						131	R5	U20
						132	R5	U20
						133	R5	U20
						134	R5	U20
						135	R5	U20
						136	R5	U21
						137	R5	U21
						138	R5	U21
						139	R5	U21
						140	R5	U21
						141	R5	U21
						142	R5	U21
						143	R5	U22
						144	R5	U22
						145	R5	U22
						146	R5	U22
						147	R5	U22
						148	R5	U22
						149	R5	U23
						150	R5	U23
						151	R5	U23
						152	R5	U23
						153	R5	U23
						154	R5	U24
						155	R5	U24
						156	R5	U24
						157	R5	U24
						158	R5	U24
						159	R6	U25
						160	R6	U25
						161	R6	U25
						162	R6	U25
						163	R6	U25
						164	R6	U25
						165	R6	U25
						166	R6	U26
						167	R6	U26
						168	R6	U26
						169	R6	U26
						170	R6	U26
						171	R6	U26
						172	R6	U26
						173	R6	U27
						174	R6	U27
						175	R6	U27
						176	R6	U27
						177	R6	U27
						178	R6	U27
						179	R6	U27
						180	R6	U28
						181	R6	U28
						182	R6	U28
						183	R6	U28
						184	R6	U28
						185	R6	U28
						186	R6	U28
						187	R6	U29
						188	R6	U29
						189	R6	U29
						190	R6	U29
						191	R6	U29
						192	R6	U29
						193	R6	U29
						194	R6	U30
						195	R6	U30
						196	R6	U30
						197	R6	U30
						198	R6	U30
						199	R6	U30
						200	R6	U30
						201	R6	U31
						202	R6	U31
						203	R6	U31
						204	R6	U31
						205	R6	U31
						206	R6	U31
						207	R6	U31
						208	R6	U32
						209	R6	U32
						210	R6	U32
						211	R6	U32
						212	R6	U32
						213	R6	U32
						214	R6	U32
						215	R6	U33
						216	R6	U33
						217	R6	U33
						218	R6	U33
						219	R6	U33
						220	R7	U34
						221	R7	U34
						222	R7	U34
						223	R7	U34
						224	R7	U34
						225	R7	U34
						226	R7	U34
						227	R7	U35
						228	R7	U35
						229	R7	U35
						230	R7	U35
						231	R7	U35
						232	R7	U35
						233	R7	U35
						234	R7	U36
						235	R7	U36
						236	R7	U36
						237	R7	U36
						238	R7	U36
						239	R7	U36
						240	R7	U36
						241	R7	U37
						242	R7	U37
						243	R7	U37
						244	R7	U37
						245	R7	U37
						246	R7	U37
						247	R7	U37
						248	R7	U38
						249	R7	U38
						250	R7	U38
						251	R7	U38
						252	R7	U38
						253	R8	U39
						254	R8	U39
						255	R8	U39
						256	R8	U39
						257	R8	U39
						258	R8	U39
						259	R8	U39
						260	R8	U40
						261	R8	U40
						262	R8	U40
						263	R8	U40
						264	R8	U40
						265	R8	U40
						266	R8	U40
						267	R8	U41
						268	R8	U41
						269	R8	U41
						270	R8	U41
						271	R8	U41
						272	R8	U41
						273	R8	U41
						274	R8	U42
						275	R8	U42
						276	R8	U42
						277	R8	U42
						278	R8	U42
						279	R8	U42
						280	R8	U42
						281	R8	U43
						282	R8	U43
						283	R8	U43
						284	R8	U43
						285	R8	U43
						286	R8	U43
						287	R8	U43
						288	R8	U44
						289	R8	U44
						290	R8	U44
						291	R8	U44
						292	R8	U44
						293	R8	U44
						294	R8	U44
						295	R8	U45
						296	R8	U45
						297	R8	U45
						298	R8	U45
						299	R8	U45
						300	R8	U45
						301	R8	U45
						302	R8	U46
						303	R8	U46
						304	R8	U46
						305	R8	U46
						306	R8	U46
						307	R8	U46
						308	R8	U46
						309	R8	U47
						310	R8	U47
						311	R8	U47
						312	R8	U47
						313	R8	U47
						314	R8	U47
						315	R8	U47
						316	R8	U48
						317	R8	U48
						318	R8	U48
						319	R8	U48
						320	R8	U48
						321	R8	U48
						322	R8	U48
						323	R8	U49
						324	R8	U49
						325	R8	U49
						326	R8	U49
						327	R8	U49
						328	R9	U50
						329	R9	U50
						330	R9	U50
						331	R9	U50
						332	R9	U50
						333	R9	U50
						334	R9	U50
						335	R9	U51
						336	R9	U51
						337	R9	U51
						338	R9	U51
						339	R9	U51
						340	R9	U51
						341	R9	U51
						342	R9	U52
						343	R9	U52
						344	R9	U52
						345	R9	U52
						346	R9	U52
						347	R9	U52
						348	R9	U52
						349	R9	U53
						350	R9	U53
						351	R9	U53
						352	R9	U53
						353	R9	U53
						354	R9	U54
						355	R9	U54
						356	R9	U54
						357	R9	U54
						358	R9	U54
						359	R10	U55
						360	R10	U55
						361	R10	U55
						362	R10	U55
						363	R10	U55
						364	R10	U55

## Sheet: Table S3
HGVSc	HGVSp	Consequence	Band	PSI%	Exon	Meta	N2BA	N2B	N2A	Nvx1	Nvx2	Nvx3	Number of cases	PMID	Remarks
ENST00000589042.1:c.100312_100315del	ENSP00000467141.1:p.Lys33438GlyfsTer4	frameshift_variant	A	100	358	357	307	185	306	186	186	-	1	32778822
ENST00000589042.1:c.101227C>T	ENSP00000467141.1:p.Arg33743Ter	stop_gained	M	100	359	358	308	186	307	187	187	-	1	38148006
ENST00000589042.1:c.102364G>T	ENSP00000467141.1:p.Gly34122Ter	stop_gained	M	100	359	358	308	186	307	187	187	-	2	39684706
ENST00000589042.1:c.102421C>T	ENSP00000467141.1:p.Gln34141Ter	stop_gained	M	100	359	358	308	186	307	187	187	-	1	37576110
ENST00000589042.1:c.10303+2T>C	-	splice_donor_variant	I	100	44	44	44	43	44	43	43	43	1	29691892
ENST00000589042.1:c.103518del	ENSP00000467141.1:p.Ala34507LeufsTer8	frameshift_variant	M	100	359	358	308	186	307	187	187	-	1	32778822
ENST00000589042.1:c.103531A>T	ENSP00000467141.1:p.Lys34511Ter	stop_gained	M	100	359	358	308	186	307	187	187	-	1	39198997
ENST00000589042.1:c.103771C>T	ENSP00000467141.1:p.Arg34591Ter	stop_gained	M	100	359	358	308	186	307	187	187	-	1	36977548
ENST00000589042.1:c.104254C>T	ENSP00000467141.1:p.Gln34752Ter	stop_gained	M	100	359	358	308	186	307	187	187	-	1	38148006
ENST00000589042.1:c.104413C>T	ENSP00000467141.1:p.Arg34805Ter	stop_gained	M	100	359	358	308	186	307	187	187	-	2	36977548
ENST00000589042.1:c.104509_104510del	ENSP00000467141.1:p.Leu34837GlufsTer12	frameshift_variant	M	100	359	358	308	186	307	187	187	-	1	39853809	1 homozygote
ENST00000589042.1:c.104515C>T	ENSP00000467141.1:p.Arg34839Ter	stop_gained	M	100	359	358	308	186	307	187	187	-	1	36977548
ENST00000589042.1:c.104714_104715delinsG	ENSP00000467141.1:p.Phe34905TrpfsTer10	frameshift_variant	M	100	359	358	308	186	307	187	187	-	2	39853809
ENST00000589042.1:c.105186dup	ENSP00000467141.1:p.Ala35063CysfsTer6	frameshift_variant	M	100	359	358	308	186	307	187	187	-	1	36977548	1 homozygote
ENST00000589042.1:c.107377+1G>A	-	splice_donor_variant	M	100	362	361	311	189	310	190	190	-	1	36761691
ENST00000589042.1:c.1153C>T	ENSP00000467141.1:p.Gln385Ter	stop_gained	Z	100	7	7	7	7	7	7	7	7	1	36977548
ENST00000589042.1:c.14183dup	ENSP00000467141.1:p.Asn4728LysfsTer8	frameshift_variant	I	100	50	49	47	46	46	47	47	-	1	39198997
ENST00000589042.1:c.15218-2A>G	-	splice_acceptor_variant	I	10	53	52	50	-	49	-	-	-	1	38482259
ENST00000589042.1:c.15865G>T	ENSP00000467141.1:p.Glu5289Ter	stop_gained	I	6	55	54	52	-	51	-	-	-	1	38937733
ENST00000589042.1:c.15922C>T	ENSP00000467141.1:p.Arg5308Ter	stop_gained	I	6	55	54	52	-	51	-	-	-	3	36495114
ENST00000589042.1:c.1732dupG	ENSP00000467141.1:p.Glu578GlyfsTer22	frameshift_variant	Z	51	11	11	11	-	11	-	-	11	1	CU-1
ENST00000589042.1:c.17660_17664del	ENSP00000467141.1:p.Lys5887ArgfsTer2	frameshift_variant	I	35	61	60	58	-	57	-	-	-	1	36977548
ENST00000589042.1:c.18406C>T	ENSP00000467141.1:p.Arg6136Ter	stop_gained	I	7	64	63	61	-	60	-	-	-	2	39853809
ENST00000589042.1:c.22789_22790del	ENSP00000467141.1:p.Met7597ValfsTer15	frameshift_variant	I	35	79	78	76	-	75	-	-	-	1	39853809
ENST00000589042.1:c.22973C>A	ENSP00000467141.1:p.Ser7658Ter	stop_gained	I	41	80	79	77	-	76	-	-	-	1	29691892
ENST00000589042.1:c.23386C>T	ENSP00000467141.1:p.Arg7796Ter	stop_gained	I	46	82	81	79	-	78	-	-	-	1	39198997
ENST00000589042.1:c.25335dup	ENSP00000467141.1:p.Lys8446GlnfsTer8	frameshift_variant	I	4	88	87	85	-	84	-	-	-	1	31660661
ENST00000589042.1:c.26452C>T	ENSP00000467141.1:p.Gln8818Ter	stop_gained	I	60	92	91	89	-	88	-	-	-	1	39684706
ENST00000589042.1:c.26764C>T	ENSP00000467141.1:p.Arg8922Ter	stop_gained,splice_region_variant	I	60	94	93	91	-	90	-	-	-	2	35605965
ENST00000589042.1:c.27886+1G>T	-	splice_donor_variant	I	61	97	96	94	-	93	-	-	-	1	39853809
ENST00000589042.1:c.28227_28228insA	ENSP00000467141.1:p.Val9410SerfsTer6	frameshift_variant	I	66	99	98	96	-	95	-	-	-	1	29691892
ENST00000589042.1:c.28513G>T	ENSP00000467141.1:p.Glu9505Ter	stop_gained	I	69	100	99	97	-	96	-	-	-	2	31660661
ENST00000589042.1:c.29986C>T	ENSP00000467141.1:p.Gln9996Ter	stop_gained	I	73	107	106	104	-	103	-	-	-	1	39853809	1 homozygote
ENST00000589042.1:c.31034_31035del	ENSP00000467141.1:p.Tyr10345Ter	frameshift_variant	I	74	115	114	112	-	111	-	-	-	1	35605965
ENST00000589042.1:c.31846+1G>A	-	splice_donor_variant	I	78	123	122	120	-	119	-	-	-	1	37393749
ENST00000589042.1:c.32680del	ENSP00000467141.1:p.Val10895LeufsTer3	frameshift_variant	I	10	133	132	130	-	129	-	-	-	1	39198997
ENST00000589042.1:c.32869G>T	ENSP00000467141.1:p.Glu10957Ter	stop_gained	I	26	135	134	132	-	131	-	-	-	2	39853809
ENST00000589042.1:c.33055del	ENSP00000467141.1:p.Glu11019SerfsTer21	frameshift_variant	I	76	136	135	133	-	132	-	-	-	1	39198997
ENST00000589042.1:c.33396del	ENSP00000467141.1:p.Glu11133LysfsTer2	frameshift_variant	I	1	140	139	137	-	136	-	-	-	2	39853809	2 homozygotes
ENST00000589042.1:c.34409del	ENSP00000467141.1:p.Lys11470ArgfsTer69	frameshift_variant	I	3	149	148	145	-	144	-	-	-	1	39198997
ENST00000589042.1:c.35182_35188del	ENSP00000467141.1:p.Ala11728LysfsTer50	frameshift_variant	I	2	156	155	151	-	150	-	-	-	1	39198997
ENST00000589042.1:c.35794G>T	ENSP00000467141.1:p.Glu11932Ter	stop_gained	Meta-only	1	163	162	-	-	-	-	-	-	7	29691892
ENST00000589042.1:c.36040A>T	ENSP00000467141.1:p.Lys12014Ter	stop_gained	Meta-only	3	166	165	-	-	-	-	-	-	1	39198997
ENST00000589042.1:c.36044-2A>G	-	splice_acceptor_variant	Meta-only	2	167	166	-	-	-	-	-	-	1	39684706
ENST00000589042.1:c.36100_36101del	ENSP00000467141.1:p.Glu12034ThrfsTer5	frameshift_variant	Meta-only	2	167	166	-	-	-	-	-	-	1	39198997
ENST00000589042.1:c.36122del	ENSP00000467141.1:p.Pro12041LeufsTer117	frameshift_variant	Meta-only	3	168	167	-	-	-	-	-	-	3	29575618	3 homozygotes
ENST00000589042.1:c.36203-1G>T	-	splice_acceptor_variant	Meta-only	2	169	168	-	-	-	-	-	-	2	36761691
ENST00000589042.1:c.36285C>G	ENSP00000467141.1:p.His12095Gln	missense_variant	Meta-only	2	170	169	-	-	-	-	-	-	1	39684706
ENST00000589042.1:c.36353del	ENSP00000467141.1:p.Pro12118HisfsTer40	frameshift_variant	Meta-only	2	170	169	-	-	-	-	-	-	2	31660661
ENST00000589042.1:c.36449-2A>G	-	splice_acceptor_variant	Meta-only	1	172	171	-	-	-	-	-	-	1	29691892
ENST00000589042.1:c.37040-1G>A	-	splice_acceptor_variant	Meta-only	1	179	178	-	-	-	-	-	-	1	32778822
ENST00000589042.1:c.37138G>T	ENSP00000467141.1:p.Glu12380Ter	stop_gained	Meta-only	5	180	179	-	-	-	-	-	-	1	39684706
ENST00000589042.1:c.37154del	ENSP00000467141.1:p.Lys12385ArgfsTer562	frameshift_variant	Meta-only	5	180	179	-	-	-	-	-	-	2	39853809
ENST00000589042.1:c.37228del	ENSP00000467141.1:p.Glu12411LysfsTer536	frameshift_variant	Meta-only	2	181	180	-	-	-	-	-	-	1	31660661
ENST00000589042.1:c.37261A>T	ENSP00000467141.1:p.Lys12421Ter	stop_gained	Meta-only	2	181	180	-	-	-	-	-	-	1	32778822
ENST00000589042.1:c.3729+1G>A	-	splice_donor_variant	near Z	100	22	22	22	21	22	21	21	21	1	37576110
ENST00000589042.1:c.37543+1G>A	-	splice_donor_variant	Meta-only	22	184	183	-	-	-	-	-	-	1	39684706
ENST00000589042.1:c.37906A>T	ENSP00000467141.1:p.Lys12636Ter	stop_gained	Meta-only	7	189	188	-	-	-	-	-	-	2	39853809
ENST00000589042.1:c.38415_38419del	ENSP00000467141.1:p.Lys12805AsnfsTer45	frameshift_variant	Meta-only	5	195	194	-	-	-	-	-	-	1	34303570
ENST00000589042.1:c.38421_38437delinsC	ENSP00000467141.1:p.Pro12808LysfsTer134	frameshift_variant	Meta-only	5	195	194	-	-	-	-	-	-	2	39684706
ENST00000589042.1:c.38424del	ENSP00000467141.1:p.Lys12809ArgfsTer138	frameshift_variant	Meta-only	5	195	194	-	-	-	-	-	-	1	32778822
ENST00000589042.1:c.38442dup	ENSP00000467141.1:p.Pro12815ThrfsTer37	frameshift_variant	Meta-only	5	195	194	-	-	-	-	-	-	2	36495114, 37497165	1 homozygote
ENST00000589042.1:c.38660del	ENSP00000467141.1:p.Lys12887ArgfsTer60	frameshift_variant	Meta-only	7	198	197	-	-	-	-	-	-	4	33060286, 36977548
ENST00000589042.1:c.38661_38665del	ENSP00000467141.1:p.Lys12887AsnfsTer6	frameshift_variant	Meta-only	7	198	197	-	-	-	-	-	-	2	28040389, 39198997	1 homozygote
ENST00000589042.1:c.38737G>T	ENSP00000467141.1:p.Glu12913Ter	stop_gained	Meta-only	3	199	198	-	-	-	-	-	-	3	39198997, 39684706
ENST00000589042.1:c.38767A>T	ENSP00000467141.1:p.Lys12923Ter	stop_gained	Meta-only	3	199	198	-	-	-	-	-	-	2	36977548
ENST00000589042.1:c.38876-2A>C	-	splice_acceptor_variant	Meta-only	0	201	200	-	-	-	-	-	-	6	38937733, CU-2
ENST00000589042.1:c.38919del	ENSP00000467141.1:p.Leu12974TrpfsTer104	frameshift_variant	Meta-only	0	201	200	-	-	-	-	-	-	2	29691892
ENST00000589042.1:c.38949del	ENSP00000467141.1:p.Pro12984LeufsTer94	frameshift_variant	Meta-only	0	201	200	-	-	-	-	-	-	3	36495114
ENST00000589042.1:c.39974-11T>G	-	splice_polypyrimidine_tract_variant,intron_variant	Meta-only	2	214	213	-	-	-	-	-	-	13	31660661, 35605965, 39684706
ENST00000589042.1:c.40091dup	ENSP00000467141.1:p.Glu13365GlyfsTer16	frameshift_variant	Meta-only	2	215	214	-	-	-	-	-	-	1	39853809	1 homozygote
ENST00000589042.1:c.40267G>T	ENSP00000467141.1:p.Glu13423Ter	stop_gained	Meta-only	1	217	216	-	-	-	-	-	-	1	39198997	1 homozygote
ENST00000589042.1:c.46305-1G>A	-	splice_acceptor_variant	I	100	250	249	199	77	198	78	78	-	2	29691892
ENST00000589042.1:c.48396dup	ENSP00000467141.1:p.Asn16133Ter	frameshift_variant	A	100	259	258	208	86	207	87	87	-	2	38937733
ENST00000589042.1:c.49649-2A>G	-	splice_acceptor_variant	A	100	266	265	215	93	214	94	94	-	1	39684706
ENST00000589042.1:c.51739+1G>C	-	splice_donor_variant	A	100	273	272	222	100	221	101	101	-	2	39853809
ENST00000589042.1:c.52601T>A	ENSP00000467141.1:p.Leu17534Ter	stop_gained	A	100	276	275	225	103	224	104	104	-	3	36495114
ENST00000589042.1:c.54960_54961del	ENSP00000467141.1:p.Arg18321SerfsTer3	frameshift_variant	I	100	284	283	233	111	232	112	112	-	1	36761691
ENST00000589042.1:c.56329A>G	ENSP00000467141.1:p.Met18777Val	missense_variant	A	100	290	289	239	117	238	118	118	-	2	33060286, 39853809
ENST00000589042.1:c.56330_56334del	ENSP00000467141.1:p.Met18777ThrfsTer17	frameshift_variant	A	100	290	289	239	117	238	118	118	-	2	39853809
ENST00000589042.1:c.56572C>T	ENSP00000467141.1:p.Arg18858Ter	stop_gained	A	100	291	290	240	118	239	119	119	-	1	38482259
ENST00000589042.1:c.57799_57803del	ENSP00000467141.1:p.Gly19267IlefsTer3	frameshift_variant	A	100	296	295	245	123	244	124	124	-	3	36977548
ENST00000589042.1:c.65163T>A	ENSP00000467141.1:p.Cys21721Ter	stop_gained	A	100	312	311	261	139	260	140	140	-	1	39198997
ENST00000589042.1:c.66769+4_66769+7del	-	splice_donor_5th_base_variant,intron_variant	A	100	317	316	266	144	265	145	145	-	1	39853809
ENST00000589042.1:c.669+2T>C	-	splice_donor_variant	Z	100	5	5	5	5	5	5	5	5	1	36761691	1 homozygote
ENST00000589042.1:c.67279C>T	ENSP00000467141.1:p.Arg22427Ter	stop_gained	A	100	319	318	268	146	267	147	147	-	1	31660661
ENST00000589042.1:c.67495C>T	ENSP00000467141.1:p.Arg22499Ter	stop_gained	A	100	320	319	269	147	268	148	148	-	1	39198997
ENST00000589042.1:c.74864G>A	ENSP00000467141.1:p.Trp24955Ter	stop_gained	A	100	327	326	276	154	275	155	155	-	2	36977548
ENST00000589042.1:c.7639del	ENSP00000467141.1:p.Thr2547LeufsTer43	frameshift_variant	I	100	33	33	33	32	33	32	32	32	2	29691892
ENST00000589042.1:c.77667_77685del	ENSP00000467141.1:p.Asp25889GlufsTer58	frameshift_variant	A	100	327	326	276	154	275	155	155	-	1	39684706
ENST00000589042.1:c.78985del	ENSP00000467141.1:p.Thr26329ProfsTer14	frameshift_variant	A	100	327	326	276	154	275	155	155	-	1	29691892
ENST00000589042.1:c.79684C>T	ENSP00000467141.1:p.Arg26562Ter	stop_gained	A	100	327	326	276	154	275	155	155	-	1	32778822
ENST00000589042.1:c.79750G>T	ENSP00000467141.1:p.Glu26584Ter	stop_gained	A	100	327	326	276	154	275	155	155	-	1	34303570
ENST00000589042.1:c.80539C>T	ENSP00000467141.1:p.Gln26847Ter	stop_gained	A	100	327	326	276	154	275	155	155	-	2	38937733
ENST00000589042.1:c.80850C>G	ENSP00000467141.1:p.Tyr26950Ter	stop_gained	A	100	327	326	276	154	275	155	155	-	1	29691892
ENST00000589042.1:c.82541_82544dup	ENSP00000467141.1:p.Arg27515SerfsTer2	frameshift_variant	A	100	327	326	276	154	275	155	155	-	1	37393749
ENST00000589042.1:c.826C>T	ENSP00000467141.1:p.Gln276Ter	stop_gained	Z	100	6	6	6	6	6	6	6	6	1	36495114
ENST00000589042.1:c.85200_85203del	ENSP00000467141.1:p.Arg28401GlnfsTer14	frameshift_variant	A	100	327	326	276	154	275	155	155	-	2	36977548
ENST00000589042.1:c.85328T>A	ENSP00000467141.1:p.Val28443Asp	missense_variant	A	100	327	326	276	154	275	155	155	-	3	36495114
ENST00000589042.1:c.85348A>T	ENSP00000467141.1:p.Lys28450Ter	stop_gained	A	100	327	326	276	154	275	155	155	-	1	39198997
ENST00000589042.1:c.87019_87022del	ENSP00000467141.1:p.Glu29007IlefsTer16	frameshift_variant	A	100	328	327	277	155	276	156	156	-	1	39684706
ENST00000589042.1:c.88009+1G>A	-	splice_donor_variant	A	100	330	329	279	157	278	158	158	-	1	39853809
ENST00000589042.1:c.90841A>T	ENSP00000467141.1:p.Arg30281Ter	stop_gained	A	100	336	335	285	163	284	164	164	-	1	37576110
ENST00000589042.1:c.93166C>T	ENSP00000467141.1:p.Arg31056Ter	stop_gained	A	100	340	339	289	167	288	168	168	-	2	36761691
ENST00000589042.1:c.94855C>T	ENSP00000467141.1:p.Arg31619Ter	stop_gained	A	100	343	342	292	170	291	171	171	-	1	CU-1
ENST00000589042.1:c.951delC	ENSP00000467141.1:p.Ile318SerfsTer42	frameshift_variant	Z	100	7	7	7	7	7	7	7	7	1	CU-2
ENST00000589042.1:c.96464del	ENSP00000467141.1:p.Val32155GlufsTer16	frameshift_variant	A	100	348	347	297	175	296	176	176	-	1	39198997
ENST00000589042.1:c.9703+1G>A	-	splice_donor_variant	I	100	41	41	41	40	41	40	40	40	1	37576110
ENST00000589042.1:c.97772delinsAA	ENSP00000467141.1:p.Pro32591GlnfsTer21	frameshift_variant	A	100	351	350	300	178	299	179	179	-	1	39853809
ENST00000589042.1:c.98506C>T	ENSP00000467141.1:p.Arg32836Ter	stop_gained	A	100	353	352	302	180	301	181	181	-	1	29691892
ENST00000589042.1:c.98994del	ENSP00000467141.1:p.Lys32998AsnfsTer63	frameshift_variant	A	100	355	354	304	182	303	183	183	-	2	35605965

## Sheet: Table S4
Table S4 Association between biallelic TTN combinations and severe clinical outcomes in patients
	IUD or Die<5 years (n=30)a		Alive>5 years (n=20)a
	Withb	Withoutb	Withb	Withoutb	Fisher_pc,f	ORd	CI_lower	CI_upper	CI_notee
Regional Combinations
Meta-only+I	0	30	7	13	0.000776097	0	0	0.364298	Exact finite CI
A+Meta-only	9	21	6	14	1	1	0.249044	4.23645	Exact finite CI
Meta-only+Meta-only	4	26	3	17	1	0.874216	0.129567	6.72553	Exact finite CI
A+I	4	26	1	19	0.635919	2.86855	0.256233	151.282	Exact finite CI
A+M	4	26	0	20	0.140035	Inf	0.452317	Inf	Exact CI with Inf upper bound
M+M	3	27	0	20	0.265306	Inf	0.277808	Inf	Exact CI with Inf upper bound
I+I	2	28	0	20	0.510204	Inf	0.124978	Inf	Exact CI with Inf upper bound
Meta-only+Z	2	28	0	20	0.510204	Inf	0.124978	Inf	Exact CI with Inf upper bound
A+Z	0	30	1	19	0.4	0	0	26.0002	Exact finite CI
M+I	1	29	1	19	1	0.660913	0.00808049	54.0857	Exact finite CI
M+Meta-only	0	30	1	19	0.4	0	0	26.0002	Exact finite CI
Z+M	1	29	0	20	1	Inf	0.0171094	Inf	Exact CI with Inf upper bound
PSI Levels Combinations
Both high PSI (>90%), non-splicing	8	0	22	20	0.0154681	Inf	1.32196	Inf	Exact CI with Inf upper bound
Both high PSI (>90%)	8	2	22	18	0.278927	3.20265	0.541302	34.6905	Exact finite CI
Both low PSI (<50%)	5	4	25	16	1	0.803638	0.147268	4.69385	Exact finite CI
a. Patients who underwent termination of pregnancy or were lost to follow-up before 5 years with unknown subsequent vital status were excluded from this analysis. Case no. 60 was excluded from analysis, because the death of this fetus is highly suspected to twin-to-twin transfusion (recipient twin). The analytic cohort comprised 50 patients: 30 with severe events (intrauterine demise (IUD) or con…

## Sheet: Table S5
Allele 1	Allele 2	Case Count	TOP or Lost Follow-up	Follow-up rate	Prenatal Death	Neonatal Death	Childhood death	Alive	Age at last check	Alive Rate
Meta-only	A	34	19	0.441176	6	3	0	6	7-57	0.4
Meta-only	I	16	9	0.4375	0	0	0	7	6-33y	1
Meta-only	Meta-only	11	4	0.636364	2	2	0	3	5-35y	0.428571
A	I	8	3	0.625	0	4	0	1	19y	0.2
I	I	7	5	0.285714	1	1	0	0	-	0
A	M	4	0	1	0	4	0	0	-	0
M	Meta-only	4	3	0.25	0	0	0	1	>18y	1
M	M	3	0	1	1	2	0	0	-	0
M	I	3	1	0.666667	0	1	0	1	18y	0.5
Meta-only	Z	2	0	1	0	2	0	0	-	0
A	near Z	1	0	1	0	0	0	1	6y	1
Z	A	1	1	0	0	0	0	0	-	-
Z	M	1	0	1	1	0	0	0	-	0
Z	Z	1	1	0	0	0	0	0	-	-
